# Supplementary material for: Weighted minimum feedback vertex sets and implementation in human cancer genes detection
Source: BMC Bioinformatics. 2021 Mar 22;22:143. doi: 10.1186/s12859-021-04062-2 (PMC7986389; doi:10.1186/s12859-021-04062-2)
Supplement: Supplementary file 1 — Additional file 1. .The data of the edges of the compressed network; the ignore operation was used. This file was used for the traditional MFVS computation. [file 12859_2021_4062_MOESM1_ESM.txt]

node1_name	node1_label	node2_name	node2_label
C1orf103	55791	RPA2	6118
C1orf103	55791	IMMT	10989
C1orf103	55791	PRMT1	3276
C1orf103	55791	GSTM4	2948
C1orf103	55791	BARD1	580
C1orf103	55791	CHD3	1107
C1orf103	55791	APLP1	333
C1orf103	55791	CRCT1	54544
C1orf103	55791	GADD45G	10912
C1orf103	55791	PDCD5	9141
C1orf103	55791	NRBP1	29959
C1orf103	55791	APLP1	333
C1orf103	55791	COPS6	10980
C1orf103	55791	C7orf64	84060
C1orf103	55791	CEP70	80321
C1orf103	55791	SFN	2810
C1orf103	55791	PFDN1	5201
C1orf103	55791	GORASP2	26003
DYNLL1	8655	ACTB	60
DYNLL1	8655	DYNC1I1	1780
DYNLL1	8655	PARD3	56288
DYNLL1	8655	NDUFA4L2	56901
DYNLL1	8655	NFKBIA	4792
DYNLL1	8655	EEF1A1	1915
DYNLL1	8655	HSPA8	3312
DYNLL1	8655	MARK3	4140
DYNLL1	8655	C14orf1	11161
DYNLL1	8655	RAB4A	5867
DYNLL1	8655	BCL2L11	10018
DYNLL1	8655	VIM	7431
DYNLL1	8655	TUBA3C	7278
DYNLL1	8655	GSTM4	2948
STAT2	6773	COPS4	51138
STAT2	6773	NDEL1	81565
COPS4	51138	STAT2	6773
COPS4	51138	MBIP	51562
TUBB	203068	PFDN4	5203
TUBB	203068	YWHAB	7529
TUBB	203068	MAPT	4137
TUBB	203068	STAU1	6780
TUBB	203068	DYNLL1	8655
TUBB	203068	MARK4	57787
TUBB	203068	TAOK2	9344
TUBB	203068	PLK1	5347
TUBB	203068	CRIPT	9419
TUBB	203068	HTT	3064
TUBB	203068	TGM2	7052
TUBB	203068	BRCA1	672
TUBB	203068	UBQLN4	56893
TUBB	203068	BCAR1	9564
TUBB	203068	TUBB2A	7280
TUBB	203068	DYNLL1	8655
TUBB	203068	ACTB	60
TUBB	203068	NR4A1	3164
FYN	2534	SNCA	6622
FYN	2534	ITK	3702
FYN	2534	MS4A1	931
FYN	2534	NPHS1	4868
FYN	2534	HRAS	3265
FYN	2534	IRS1	3667
FYN	2534	SOS1	6654
FYN	2534	CDC2	983
FYN	2534	CASP8	841
FYN	2534	WAS	7454
FYN	2534	TUBA3C	7278
FYN	2534	PECAM1	5175
FYN	2534	PRKCD	5580
FYN	2534	TUBA1B	10376
FYN	2534	STAT1	6772
FYN	2534	PLCG2	5336
FYN	2534	GNB2L1	10399
FYN	2534	FCGR2A	2212
FYN	2534	SKAP2	8935
FYN	2534	CDK5	1020
FYN	2534	CTNND2	1501
FYN	2534	CTNNB1	1499
FYN	2534	JUP	3728
FYN	2534	CD2AP	23607
FYN	2534	PXN	5829
FYN	2534	GRIN2A	2903
FYN	2534	WASF1	8936
FYN	2534	HNRNPK	3190
FYN	2534	NEDD9	4739
FYN	2534	VAV1	7409
FYN	2534	PRKCQ	5588
FYN	2534	CSK	1445
FYN	2534	GRAP	10750
FYN	2534	PTPRF	5792
FYN	2534	EVL	51466
FYN	2534	TNK2	10188
FYN	2534	MAP2	4133
FYN	2534	PRKCE	5581
FYN	2534	DYNLT1	6993
FYN	2534	C8orf33	65265
FYN	2534	ADAM15	8751
FYN	2534	MAPT	4137
FYN	2534	CTLA4	1493
FYN	2534	PIK3R2	5296
FYN	2534	TUBA4A	7277
FYN	2534	KHDRBS1	10657
FYN	2534	CBLB	868
FYN	2534	PRKCZ	5590
FYN	2534	RAF1	5894
FYN	2534	BCAR1	9564
FYN	2534	TRPV4	59341
FYN	2534	CD5	921
FYN	2534	YTHDC1	91746
FYN	2534	RICS	9743
FYN	2534	UNC119	9094
FYN	2534	GRIN2B	2904
FYN	2534	PLD2	5338
FYN	2534	LCP2	3937
FYN	2534	VCL	7414
FYN	2534	PTBP1	5725
FYN	2534	ACTN2	88
FYN	2534	ACTN1	87
FYN	2534	PRKD1	5587
FYN	2534	MAPK1	5594
FYN	2534	CTNNB1	1499
FYN	2534	BCL2	596
FYN	2534	PRKG1	5592
FYN	2534	PRKACA	5566
FYN	2534	TPI1	7167
FYN	2534	HTT	3064
FYN	2534	RHOA	387
FYN	2534	LYN	4067
FYN	2534	CDC2	983
FYN	2534	CSNK2A2	1459
FYN	2534	SYT1	6857
FYN	2534	SHBG	6462
FYN	2534	CEP70	80321
FYN	2534	FKBP4	2288
FYN	2534	MAPK6	5597
FYN	2534	NOTCH1	4851
FYN	2534	PRKG1	5592
FYN	2534	VAMP2	6844
FYN	2534	PRKCA	5578
FYN	2534	STX3	6809
FYN	2534	NAPA	8775
FYN	2534	PARD6A	50855
FYN	2534	MAPK1	5594
FYN	2534	PARD3	56288
FYN	2534	PRKCD	5580
FYN	2534	YWHAQ	10971
FYN	2534	YWHAE	7531
FYN	2534	YWHAB	7529
FYN	2534	FKBP4	2288
FYN	2534	ACTB	60
FYN	2534	ACTB	60
FYN	2534	LYN	4067
FYN	2534	ABL1	25
FYN	2534	PRKCD	5580
FYN	2534	PRKACA	5566
FYN	2534	TK1	7083
FYN	2534	PIN1	5300
FYN	2534	GRAP	10750
FYN	2534	FADD	8772
FYN	2534	APBB1	322
FYN	2534	PTPN13	5783
FYN	2534	PRPF40A	55660
FYN	2534	WASL	8976
FYN	2534	HTT	3064
FYN	2534	ANXA7	310
FYN	2534	SH3KBP1	30011
FYN	2534	DGKZ	8525
FYN	2534	ACTA1	58
FYN	2534	RAF1	5894
FYN	2534	MAPK1	5594
FYN	2534	PLAT	5327
FYN	2534	MAPK8	5599
FYN	2534	KRT18	3875
FYN	2534	MAPK14	1432
FYN	2534	PKD1	5310
FYN	2534	XRCC6	2547
FYN	2534	KIAA0408	9729
FYN	2534	SNAP25	6616
FYN	2534	ACTN2	88
FYN	2534	ABLIM1	3983
FYN	2534	PRKACA	5566
FYN	2534	KIAA0408	9729
FYN	2534	ABCA1	19
FYN	2534	AKT1	207
FYN	2534	BCR	613
FYN	2534	MAP3K14	9020
FYN	2534	MAPK1	5594
FYN	2534	MAP2K1	5604
FYN	2534	RAF1	5894
FYN	2534	ATN1	1822
FYN	2534	YWHAE	7531
FYN	2534	YWHAH	7533
FYN	2534	YWHAQ	10971
FYN	2534	MAP2K7	5609
FYN	2534	MAP2K6	5608
FYN	2534	EIF2AK2	5610
FYN	2534	MAP3K2	10746
FYN	2534	RAF1	5894
FYN	2534	HSPA1A	3303
FYN	2534	SFN	2810
FYN	2534	QARS	5859
FYN	2534	TXN	7295
FYN	2534	MAP3K3	4215
FYN	2534	BTRC	8945
FYN	2534	CD2AP	23607
FYN	2534	SH3KBP1	30011
FYN	2534	CD5	921
FYN	2534	PRPF6	24148
FYN	2534	RPA2	6118
SNCA	6622	TH	7054
SNCA	6622	CSNK2A2	1459
SNCA	6622	APLP1	333
SNCA	6622	MAPK1	5594
SNCA	6622	BAD	572
SNCA	6622	DOCK7	85440
SNCA	6622	MAPT	4137
SNCA	6622	YWHAB	7529
SNCA	6622	PARK2	5071
SNCA	6622	SDF4	51150
SNCA	6622	UBB	7314
SNCA	6622	A1BG	1
SNCA	6622	CDK4	1019
SNCA	6622	BCL2L1	598
SNCA	6622	EEF1A1	1915
SNCA	6622	YWHAE	7531
SNCA	6622	CSNK2A1	1457
SNCA	6622	MAP1B	4131
SNCA	6622	SQSTM1	8878
SNCA	6622	GAPDH	2597
SNCA	6622	GSK3B	2932
SNCA	6622	CASP7	840
SNCA	6622	ACTB	60
SNCA	6622	GSK3B	2932
SNCA	6622	GADD45G	10912
SNCA	6622	TK1	7083
SNCA	6622	MPHOSPH6	10200
SNCA	6622	SMN1	6606
SNCA	6622	KIAA0408	9729
PARD6A	50855	YWHAH	7533
PARD6A	50855	MARK4	57787
PARD6A	50855	MARK2	2011
PARD6A	50855	PRKCI	5584
PARD6A	50855	PRKCZ	5590
PARD6A	50855	TGFBR1	7046
PARD6A	50855	PARD3	56288
CHUK	1147	PRKCI	5584
CHUK	1147	TNFAIP3	7128
CHUK	1147	IKBKAP	8518
CHUK	1147	CTNNB1	1499
CHUK	1147	HSP90AB1	3326
CHUK	1147	TANK	10010
CHUK	1147	NFKBIA	4792
CHUK	1147	PRKDC	5591
CHUK	1147	IKBKB	3551
CHUK	1147	EIF2AK2	5610
CHUK	1147	DPPA2	151871
CHUK	1147	VIM	7431
CHUK	1147	RASGRF1	5923
PRKCI	5584	SQSTM1	8878
PRKCI	5584	NFKBIA	4792
PRKCI	5584	PARD3	56288
PRKCI	5584	YWHAH	7533
PRKCI	5584	TTR	7276
PRKCI	5584	GORASP2	26003
FXR2	9513	SNAP23	8773
FXR2	9513	TSC22D4	81628
FXR2	9513	CALCOCO2	10241
FXR2	9513	HTT	3064
FXR2	9513	GORASP2	26003
FXR2	9513	NR3C1	2908
FXR2	9513	NIF3L1	60491
GADD45G	10912	LOC440552	440552
GADD45G	10912	C7orf64	84060
GADD45G	10912	LUC7L2	51631
GADD45G	10912	PHAX	51808
GADD45G	10912	GADD45A	1647
GADD45G	10912	MAPK6	5597
AP2B1	163	FAM46C	54855
AP2B1	163	AP2M1	1173
AP2B1	163	HIP1	3092
AP2B1	163	KIAA0408	9729
AP2B1	163	RIBC2	26150
AP2B1	163	ATM	472
AP2B1	163	XRCC5	7520
AP2B1	163	HTT	3064
AP2B1	163	PLSCR1	5359
PRKCB	5579	IKBKB	3551
PRKCB	5579	CHUK	1147
PRKCB	5579	GSK3B	2932
PRKCB	5579	HABP4	22927
PRKCB	5579	STXBP1	6812
PRKCB	5579	DAB2	1601
PRKCB	5579	ANXA7	310
PRKCB	5579	PPFIA1	8500
PRKCB	5579	TOP2A	7153
PRKCB	5579	GRIN2D	2906
PRKCB	5579	ANXA2	302
PRKCB	5579	PDLIM7	9260
PRKCB	5579	GSK3A	2931
PRKCB	5579	DVL2	1856
PRKCB	5579	GNB2L1	10399
PRKCB	5579	MAPK6	5597
PRKCB	5579	RRAD	6236
PRKCB	5579	CARD11	84433
PRKCB	5579	MAPK1	5594
PRKCB	5579	CSNK2A1	1457
PRKCB	5579	CDK4	1019
PRKCB	5579	SH3KBP1	30011
IKBKB	3551	TNFAIP3	7128
IKBKB	3551	MAP3K3	4215
IKBKB	3551	IKBKAP	8518
IKBKB	3551	TBK1	29110
IKBKB	3551	DDX5	1655
IKBKB	3551	PPP2R1A	5518
IKBKB	3551	NFKBIA	4792
IKBKB	3551	BRCA1	672
MDM2	4193	NR3C1	2908
MDM2	4193	XRCC5	7520
MAPK1	5594	EIF4EBP1	1978
MAPK1	5594	DUSP1	1843
MAPK1	5594	GORASP2	26003
MAPK1	5594	TSC2	7249
MAPK1	5594	MCL1	4170
MAPK1	5594	MAPK14	1432
MAPK1	5594	PPP1CA	5499
MAPK1	5594	NR4A1	3164
MAPK1	5594	NR3C1	2908
MAPK1	5594	SLC9A1	6548
MAPK1	5594	CAD	790
MAPK1	5594	MAPK8	5599
MAPK1	5594	CIB1	10519
MAPK1	5594	HTT	3064
MAPK1	5594	CHD3	1107
MAPK1	5594	CDK4	1019
MAPK1	5594	NR4A1	3164
EIF4EBP1	1978	CSNK2A1	1457
EIF4EBP1	1978	MAPK14	1432
EIF4EBP1	1978	CSNK2A2	1459
NUDT21	11051	NIF3L1	60491
NUDT21	11051	SF3B1	23451
NUDT21	11051	SNRNP70	6625
NUDT21	11051	C7orf64	84060
NUDT21	11051	PFDN1	5201
ITK	3702	TGFBR1	7046
ITK	3702	BLNK	29760
ITK	3702	HNRNPK	3190
ITK	3702	KHDRBS1	10657
ITK	3702	ZBTB16	7704
ITK	3702	MAPK6	5597
TRPV4	59341	HCK	3055
TRPV4	59341	HTT	3064
SUMO2	6613	ALAS1	211
SUMO2	6613	C7orf64	84060
PLK1	5347	ITSN1	6453
PLK1	5347	MCM7	4176
PLK1	5347	PSMA3	5684
PLK1	5347	MCM3	4172
PLK1	5347	PIN1	5300
PLK1	5347	CDC25C	995
PLK1	5347	PSMA1	5682
PLK1	5347	BCL2	596
PLK1	5347	TK1	7083
PLK1	5347	CSNK2A1	1457
PLK1	5347	PSMA3	5684
PLK1	5347	PSMA1	5682
PLK1	5347	HSP90AB1	3326
PLK1	5347	CSNK2A1	1457
PLK1	5347	RAD51	5888
PLK1	5347	PFDN1	5201
PLK1	5347	CEP70	80321
EEF1A1	1915	ANXA7	310
EEF1A1	1915	SMN1	6606
EEF1A1	1915	IMMT	10989
EEF1A1	1915	APLP1	333
EEF1A1	1915	LAMA4	3910
EEF1A1	1915	ZCCHC10	54819
EEF1A1	1915	DARS	1615
EEF1A1	1915	CCDC130	81576
EEF1A1	1915	COX17	10063
EEF1A1	1915	PFN2	5217
EEF1A1	1915	AXIN1	8312
EEF1A1	1915	TK1	7083
EEF1A1	1915	ANKRD24	170961
EEF1A1	1915	CRCT1	54544
EEF1A1	1915	PAFAH1B3	5050
EEF1A1	1915	ITSN1	6453
EEF1A1	1915	GADD45G	10912
EEF1A1	1915	PTPN4	5775
EEF1A1	1915	PCDHA4	56144
EEF1A1	1915	RPA2	6118
EEF1A1	1915	SERPINB9	5272
EEF1A1	1915	DLEU1	10301
EEF1A1	1915	GADD45A	1647
EEF1A1	1915	SULT1E1	6783
EEF1A1	1915	TMSB4X	7114
EEF1A1	1915	TSC22D4	81628
EEF1A1	1915	MAPK14	1432
EEF1A1	1915	MAPK1	5594
EEF1A1	1915	MAPK8	5599
EEF1A1	1915	IKBKAP	8518
EEF1A1	1915	IKBKAP	8518
EEF1A1	1915	COPS6	10980
EEF1A1	1915	C7orf64	84060
EEF1A1	1915	SFN	2810
EEF1A1	1915	PFDN1	5201
EEF1A1	1915	PFDN1	5201
KIAA1377	57562	FAM118B	79607
KIAA1377	57562	GEMIN7	79760
KIAA1377	57562	APLP1	333
KIAA1377	57562	NAT9	26151
KIAA1377	57562	40179	6303
KIAA1377	57562	RPA2	6118
KIAA1377	57562	RAN	5901
KIAA1377	57562	PDCD5	9141
KIAA1377	57562	JTV1	7965
KIAA1377	57562	IMMT	10989
KIAA1377	57562	CSTF2	1478
KIAA1377	57562	VIM	7431
KIAA1377	57562	EPN1	29924
KIAA1377	57562	GADD45G	10912
KIAA1377	57562	PFDN1	5201
KIAA1377	57562	BARD1	580
KIAA1377	57562	EIF2S2	8894
KIAA1377	57562	HTT	3064
KIAA1377	57562	LUC7L2	51631
KIAA1377	57562	CRCT1	54544
KIAA1377	57562	NUDT21	11051
KIAA1377	57562	C1orf103	55791
KIAA1377	57562	DUSP23	54935
KIAA1377	57562	PRKRA	8575
KIAA1377	57562	DLEU1	10301
KIAA1377	57562	CHD3	1107
KIAA1377	57562	COPS6	10980
KIAA1377	57562	IKBKAP	8518
KIAA1377	57562	MEST	4232
KIAA1377	57562	SFN	2810
KIAA1377	57562	ZBTB16	7704
RABGEF1	27342	UBB	7314
RABGEF1	27342	YWHAB	7529
RABGEF1	27342	RAB4A	5867
RABGEF1	27342	NIF3L1	60491
XRCC6	2547	CCT3	7203
XRCC6	2547	MAPK8	5599
XRCC6	2547	HTT	3064
XRCC6	2547	BARD1	580
XRCC6	2547	PRKDC	5591
XRCC6	2547	XRCC5	7520
XRCC6	2547	PAFAH1B3	5050
XRCC6	2547	KIAA0408	9729
XRCC6	2547	CHEK1	1111
XRCC6	2547	SERPINB9	5272
XRCC6	2547	SUMO2	6613
XRCC6	2547	PRPF40A	55660
XRCC6	2547	ATXN1L	342371
XRCC6	2547	PLA2G4A	5321
XRCC6	2547	RPA2	6118
XRCC6	2547	PFDN1	5201
XRCC6	2547	MAPK14	1432
XRCC6	2547	MAPK10	5602
XRCC6	2547	MAPK8	5599
XRCC6	2547	DAZAP2	9802
XRCC6	2547	HNRNPA2B1	3181
CASP8	841	EIF2AK2	5610
CASP8	841	BID	637
CASP8	841	CHUK	1147
CASP8	841	BCL2L1	598
CASP8	841	CTNNB1	1499
CASP8	841	IKBKB	3551
CASP8	841	FAF1	11124
CASP8	841	PEA15	8682
CASP8	841	CDKN1B	1027
CASP8	841	KRT18	3875
CASP8	841	VIM	7431
CASP8	841	NOL3	8996
CASP8	841	HIP1	3092
CASP8	841	CFLAR	8837
CASP8	841	BCL2	596
CASP8	841	RIPK1	8737
CASP8	841	CHD3	1107
CASP8	841	CASP6	839
CASP8	841	CASP7	840
CASP8	841	PARP1	142
CASP8	841	ACTB	60
CASP8	841	BCL2L1	598
CASP8	841	HSPA1A	3303
CASP8	841	C1orf103	55791
CASP8	841	RIPK1	8737
CASP8	841	C14orf1	11161
CASP8	841	YWHAQ	10971
CASP8	841	CASP7	840
TNK2	10188	MAPK8	5599
TNK2	10188	RIBC2	26150
TNK2	10188	MBIP	51562
TNK2	10188	NR4A1	3164
UTP14A	10813	VIM	7431
UTP14A	10813	CEP70	80321
UTP14A	10813	CCDC106	29903
UTP14A	10813	RPA2	6118
UTP14A	10813	GADD45G	10912
UTP14A	10813	DLEU1	10301
UTP14A	10813	HTT	3064
UTP14A	10813	PTEN	5728
UTP14A	10813	APLP1	333
UTP14A	10813	PLK1	5347
UTP14A	10813	MCM10	55388
UTP14A	10813	MBIP	51562
UTP14A	10813	FAM107A	11170
UTP14A	10813	CCDC130	81576
UTP14A	10813	KIAA1267	284058
UTP14A	10813	RIBC2	26150
UTP14A	10813	CCDC33	80125
UTP14A	10813	APTX	54840
UTP14A	10813	TSC22D4	81628
UTP14A	10813	MCM10	55388
UTP14A	10813	KPNB1	3837
UTP14A	10813	TSC22D4	81628
UTP14A	10813	EFEMP2	30008
UTP14A	10813	CALCOCO2	10241
UTP14A	10813	TRIM37	4591
ABL1	25	NEDD9	4739
ABL1	25	BRCA1	672
ABL1	25	YTHDC1	91746
ABL1	25	HCK	3055
ABL1	25	CASP9	842
ABL1	25	BCAR1	9564
ABL1	25	XRCC6	2547
ABL1	25	SORBS2	8470
ABL1	25	WASF1	8936
ABL1	25	MDM2	4193
ABL1	25	ATM	472
ABL1	25	APBB1	322
ABL1	25	CDK5	1020
ABL1	25	RAD51	5888
ABL1	25	PAK2	5062
ABL1	25	TERT	7015
ABL1	25	PRKD1	5587
ABL1	25	SFN	2810
ABL1	25	CDKN1B	1027
ABL1	25	YWHAE	7531
ABL1	25	RAN	5901
ABL1	25	CTNND2	1501
ABL1	25	PLSCR1	5359
ABL1	25	CDC2	983
ABL1	25	MAPT	4137
ABL1	25	YWHAB	7529
ABL1	25	ADAM15	8751
ABL1	25	YWHAH	7533
ABL1	25	PRKDC	5591
ABL1	25	SOS2	6655
ABL1	25	BCR	613
ABL1	25	CDK5	1020
ABL1	25	MAPK6	5597
ABL1	25	YWHAE	7531
ABL1	25	HRAS	3265
ABL1	25	YWHAB	7529
ABL1	25	RRAS2	22800
NEDD9	4739	TRIP6	7205
NEDD9	4739	ZYX	7791
GAPDH	2597	PCDHA4	56144
GAPDH	2597	LAMA4	3910
GAPDH	2597	PAFAH1B3	5050
GAPDH	2597	HTT	3064
GAPDH	2597	PRKCI	5584
GAPDH	2597	GSK3B	2932
GAPDH	2597	TK1	7083
GAPDH	2597	KARS	3735
GAPDH	2597	RPA2	6118
GAPDH	2597	BID	637
GAPDH	2597	GADD45A	1647
GAPDH	2597	SMN1	6606
GAPDH	2597	SERPINB9	5272
GAPDH	2597	ANXA7	310
GAPDH	2597	ATN1	1822
GAPDH	2597	DYNLL1	8655
GAPDH	2597	ACTB	60
GAPDH	2597	C1orf103	55791
GAPDH	2597	BCL2L1	598
GAPDH	2597	GORASP2	26003
GAPDH	2597	C7orf64	84060
GAPDH	2597	NR4A1	3164
GAPDH	2597	SMN1	6606
GAPDH	2597	MAPK6	5597
ACTA1	58	PAK1	5058
ACTA1	58	TMSB4X	7114
ACTA1	58	CFL1	1072
ACTA1	58	PRKCA	5578
ACTA1	58	PRKCD	5580
ACTA1	58	CTTN	2017
ACTA1	58	TPM3	7170
ACTA1	58	PFN1	5216
ACTA1	58	GSN	2934
ACTA1	58	FSCN1	6624
ACTA1	58	VASP	7408
ACTA1	58	ACTR1B	10120
ACTA1	58	VAV1	7409
ACTA1	58	HIP1R	9026
ACTA1	58	PRKCE	5581
ACTA1	58	ABL1	25
ACTA1	58	VCL	7414
ACTA1	58	EPS8	2059
ACTA1	58	CTNND1	1500
ACTA1	58	S100A4	6275
ACTA1	58	AFAP1	60312
ACTA1	58	ACTN1	87
ACTA1	58	LCP1	3936
ACTA1	58	YWHAB	7529
ACTA1	58	PLK1	5347
ACTA1	58	ATXN1L	342371
ACTA1	58	PPP1CA	5499
ACTA1	58	ACTN4	81
ACTA1	58	ACTB	60
ACTA1	58	KIAA0408	9729
ACTA1	58	ZYX	7791
ACTA1	58	IKBKAP	8518
ACTA1	58	STAT2	6773
ACTA1	58	ACTB	60
ACTA1	58	ACTN2	88
ACTA1	58	FHL2	2274
ACTA1	58	CRYAB	1410
ACTA1	58	CAPN3	825
ACTA1	58	ACTN1	87
ACTA1	58	NBR1	4077
ACTA1	58	SUMO2	6613
ACTA1	58	CAMK2A	815
ACTA1	58	KIAA1377	57562
ACTA1	58	ACTN2	88
ACTA1	58	STAU1	6780
ACTA1	58	CTNNB1	1499
ACTA1	58	MAPK1	5594
ACTA1	58	CAMK2A	815
ACTA1	58	PRKACA	5566
ACTA1	58	CDC42	998
ACTA1	58	ACTN1	87
ACTA1	58	JTV1	7965
ACTA1	58	ACTN1	87
ACTA1	58	SH3KBP1	30011
PAK1	5058	HGS	9146
PAK1	5058	MAPK1	5594
PAK1	5058	MAP2K1	5604
PAK1	5058	CDK5	1020
PAK1	5058	CSNK2A2	1459
PAK1	5058	CDK5R1	8851
PAK1	5058	DYNLL1	8655
PAK1	5058	CSNK2A1	1457
PAK1	5058	YWHAQ	10971
PAK1	5058	KIAA0408	9729
CDC25B	994	CSNK2A1	1457
CDC25B	994	MAPK14	1432
CDC25B	994	CDC2	983
CDC25B	994	SFN	2810
CDC25B	994	PPP1R8	5511
CSNK2A1	1457	CDC25B	994
CSNK2A1	1457	PPP1R8	5511
CSNK2A1	1457	TOP2A	7153
CSNK2A1	1457	CLTB	1212
CSNK2A1	1457	MGMT	4255
CSNK2A1	1457	CTDP1	9150
CSNK2A1	1457	HNRNPA2B1	3181
CSNK2A1	1457	BRCA1	672
CSNK2A1	1457	IGSF21	84966
CSNK2A1	1457	PARP1	142
CSNK2A1	1457	CASP7	840
CSNK2A1	1457	FXR2	9513
CSNK2A1	1457	KIAA1377	57562
CRMP1	1400	EIF2S2	8894
CRMP1	1400	FXR1	8087
CRMP1	1400	MAPK8IP2	23542
CRMP1	1400	HTT	3064
CRMP1	1400	ANXA7	310
CRMP1	1400	SEPHS1	22929
CRMP1	1400	TK1	7083
CRMP1	1400	EEF1D	1936
CRMP1	1400	PAFAH1B3	5050
CRMP1	1400	CCDC106	29903
CRMP1	1400	AXIN1	8312
CRMP1	1400	40179	6303
CRMP1	1400	EPN1	29924
CRMP1	1400	RPS6KA5	9252
CRMP1	1400	VIM	7431
CRMP1	1400	NAT9	26151
CRMP1	1400	HSPE1	3336
CRMP1	1400	BID	637
CRMP1	1400	ROCK1	6093
CRMP1	1400	RPA2	6118
CRMP1	1400	CCT7	10574
CRMP1	1400	PPP1R8	5511
CRMP1	1400	SERPINB9	5272
CRMP1	1400	UNC119	9094
CRMP1	1400	HSPE1	3336
CRMP1	1400	C2orf18	54978
CRMP1	1400	C14orf1	11161
CRMP1	1400	IGSF21	84966
CRMP1	1400	C1orf103	55791
CRMP1	1400	CDK5R1	8851
CRMP1	1400	UNC119	9094
CRMP1	1400	TUBB2B	347733
CRMP1	1400	RPL8	6132
CRMP1	1400	UBR1	197131
CRMP1	1400	GAPDH	2597
CRMP1	1400	C7orf64	84060
CRMP1	1400	XRCC6	2547
CRMP1	1400	C1orf103	55791
CRMP1	1400	GDF9	2661
CRMP1	1400	COPS6	10980
CRMP1	1400	KIAA1377	57562
CRMP1	1400	SERPINA4	5267
CRMP1	1400	CHD3	1107
CRMP1	1400	MCF2L	23263
CRMP1	1400	BBS10	79738
CRMP1	1400	ZNF579	163033
CRMP1	1400	HNRNPA2B1	3181
CRMP1	1400	VIM	7431
CRMP1	1400	RABAC1	10567
CRMP1	1400	PHYHIP	9796
CRMP1	1400	C7orf64	84060
CRMP1	1400	MARK3	4140
CRMP1	1400	CEP70	80321
CRMP1	1400	NR3C1	2908
CRMP1	1400	CEP70	80321
CRMP1	1400	C7orf64	84060
CRMP1	1400	C7orf64	84060
CRMP1	1400	C7orf64	84060
CRMP1	1400	MAPK6	5597
CRMP1	1400	NR4A1	3164
SUMO4	387082	LMNA	4000
SUMO4	387082	PAFAH1B3	5050
SUMO4	387082	NFKBIA	4792
SUMO4	387082	GNB2L1	10399
SUMO4	387082	ATP5B	506
SUMO4	387082	TOP2A	7153
SUMO4	387082	CCT7	10574
SUMO4	387082	HSPA1B	3304
SUMO4	387082	DNAJA1	3301
SUMO4	387082	NR3C1	2908
SUMO4	387082	STAT1	6772
SUMO4	387082	TPM3	7170
SUMO4	387082	VDAC1	7416
SUMO4	387082	HNRNPD	3184
SUMO4	387082	HSPA8	3312
SUMO4	387082	GAPDH	2597
SUMO4	387082	STAT3	6774
SUMO4	387082	MAGEA11	4110
SUMO4	387082	MAPK6	5597
SUMO4	387082	CHMP2B	25978
SUMO4	387082	GORASP2	26003
SUMO4	387082	ATXN1L	342371
SUMO4	387082	HNRNPK	3190
SUMO4	387082	HNRNPA2B1	3181
SUMO4	387082	VDAC1	7416
SUMO4	387082	MAPK8	5599
SUMO4	387082	CEP70	80321
SUMO4	387082	IKBKAP	8518
SUMO4	387082	DYNLL1	8655
SUMO4	387082	MDM2	4193
SUMO4	387082	DUSP23	54935
SUMO4	387082	NR4A1	3164
LMNA	4000	EMD	2010
LMNA	4000	TSC22D4	81628
PELP1	27043	NR3C1	2908
PELP1	27043	SUMO2	6613
NR3C1	2908	PRPF6	24148
NR3C1	2908	SFN	2810
NR3C1	2908	CALCOCO2	10241
NR3C1	2908	ZBTB16	7704
NR3C1	2908	GORASP2	26003
EIF2AK2	5610	CASP7	840
EIF2AK2	5610	NFKBIA	4792
EIF2AK2	5610	PTGES3	10728
EIF2AK2	5610	SON	6651
EIF2AK2	5610	SNX5	27131
EIF2AK2	5610	HSPA1A	3303
EIF2AK2	5610	IKBKB	3551
EIF2AK2	5610	NPM1	4869
EIF2AK2	5610	GIT2	9815
EIF2AK2	5610	PPP1CA	5499
EIF2AK2	5610	PRKRA	8575
EIF2AK2	5610	PPP2R5A	5525
EIF2AK2	5610	PPP1CC	5501
EIF2AK2	5610	MAGEA11	4110
EIF2AK2	5610	MAPK1	5594
EIF2AK2	5610	CSNK2A1	1457
UBQLN4	56893	EEF1A1	1915
UBQLN4	56893	EFEMP2	30008
UBQLN4	56893	UBQLN1	29979
UBQLN4	56893	GKAP1	80318
UBQLN4	56893	CSTF2	1478
UBQLN4	56893	YWHAQ	10971
UBQLN4	56893	TGFB1I1	7041
UBQLN4	56893	CD99	4267
UBQLN4	56893	PNMA1	9240
UBQLN4	56893	MDM2	4193
UBQLN4	56893	DMPK	1760
UBQLN4	56893	PIN1	5300
UBQLN4	56893	CPSF6	11052
UBQLN4	56893	IMMT	10989
UBQLN4	56893	UNC119	9094
UBQLN4	56893	DAZAP2	9802
UBQLN4	56893	PRPF40A	55660
UBQLN4	56893	RNF11	26994
UBQLN4	56893	HGS	9146
UBQLN4	56893	CCDC33	80125
UBQLN4	56893	PLSCR1	5359
UBQLN4	56893	NOTCH1	4851
UBQLN4	56893	BTRC	8945
UBQLN4	56893	GSK3B	2932
UBQLN4	56893	CHD3	1107
UBQLN4	56893	C2orf18	54978
UBQLN4	56893	MAGEA11	4110
UBQLN4	56893	PPP2R1A	5518
UBQLN4	56893	NOTCH1	4851
UBQLN4	56893	DPPA2	151871
UBQLN4	56893	CEP70	80321
UBQLN4	56893	C7orf64	84060
UBQLN4	56893	C7orf64	84060
UBQLN4	56893	CDK4	1019
UBQLN4	56893	SQSTM1	8878
UBQLN4	56893	TSC22D4	81628
UBQLN4	56893	KIAA1377	57562
UBQLN4	56893	DYNLL1	8655
UBQLN4	56893	VIM	7431
UBQLN4	56893	SERPINA4	5267
UBQLN4	56893	CHD3	1107
UBQLN4	56893	HMOX2	3163
UBQLN4	56893	DAZAP2	9802
UBQLN4	56893	RPA2	6118
UBQLN4	56893	CEP70	80321
ACTN4	81	LRRC7	57554
ACTN4	81	CAMK2A	815
ACTN4	81	MYOZ2	51778
ACTN4	81	PNKP	11284
ACTN4	81	MAGEA11	4110
ACTN4	81	ACTN2	88
ACTN4	81	ACTN1	87
ACTN4	81	TSC22D4	81628
ACTN4	81	MDM2	4193
ACTN4	81	ATN1	1822
ACTN4	81	GBP2	2634
ACTN4	81	CTNNB1	1499
ACTN4	81	RPS6KA3	6197
ACTN4	81	WWP1	11059
ACTN4	81	LNX1	84708
ACTN4	81	MAPK1	5594
ACTN4	81	MAP2K1	5604
ACTN4	81	BAD	572
ACTN4	81	NR4A1	3164
MAPK14	1432	MAPK8	5599
MAPK14	1432	JTV1	7965
MAPK14	1432	GORASP2	26003
GSK3B	2932	EIF2B5	8893
GSK3B	2932	EEF1A1	1915
GSK3B	2932	RPS2	6187
GSK3B	2932	KIF5B	3799
GSK3B	2932	LUC7L2	51631
GSK3B	2932	CLEC3B	7123
GSK3B	2932	IGSF21	84966
GSK3B	2932	C14orf1	11161
GSK3B	2932	MCL1	4170
GSK3B	2932	EIF4EBP1	1978
GSK3B	2932	RAI1	10743
GSK3B	2932	MPP1	4354
GSK3B	2932	NAT9	26151
GSK3B	2932	ATXN3	4287
GSK3B	2932	VIM	7431
GSK3B	2932	CHD3	1107
GSK3B	2932	FBN3	84467
GSK3B	2932	CSAD	51380
GSK3B	2932	NRBP1	29959
GSK3B	2932	FRAP1	2475
GSK3B	2932	MAP3K3	4215
GSK3B	2932	PFDN1	5201
GSK3B	2932	DVL1	1855
GSK3B	2932	CSNK2A2	1459
GSK3B	2932	CDK5	1020
GSK3B	2932	CSNK2A1	1457
GSK3B	2932	PPP1CA	5499
GSK3B	2932	PPP1CC	5501
GSK3B	2932	MAP3K7IP1	10454
GSK3B	2932	GADD45A	1647
GSK3B	2932	VIM	7431
GSK3B	2932	PIK3R3	8503
GSK3B	2932	NEDD9	4739
GSK3B	2932	CEP70	80321
GSK3B	2932	CEP70	80321
GSK3B	2932	CEP70	80321
GSK3B	2932	MCM10	55388
GSK3B	2932	PFDN1	5201
GSK3B	2932	SQSTM1	8878
GSK3B	2932	SQSTM1	8878
GSK3B	2932	CSNK2A1	1457
GSK3B	2932	PFDN1	5201
GSK3B	2932	GADD45A	1647
GSK3B	2932	PTBP1	5725
GSK3B	2932	CSNK2A1	1457
PTPN4	5775	EEF1A1	1915
PTPN4	5775	TK1	7083
PPP1CA	5499	BRCA1	672
PPP1CA	5499	LMNA	4000
PPP1CA	5499	BRCA1	672
PPP1CA	5499	DAZAP2	9802
DVL1	1855	CSNK2A1	1457
DVL1	1855	ANXA7	310
PLSCR1	5359	MAPK6	5597
PLSCR1	5359	SLC25A6	293
PLSCR1	5359	KRTAP4-12	83755
PLSCR1	5359	VASP	7408
PLSCR1	5359	CPSF6	11052
PLSCR1	5359	ZNF638	27332
PLSCR1	5359	DAZAP2	9802
PLSCR1	5359	ATN1	1822
PLSCR1	5359	ZBTB16	7704
PLSCR1	5359	EFEMP2	30008
PLSCR1	5359	CALCOCO2	10241
PLSCR1	5359	KRTAP4-12	83755
PLSCR1	5359	KRTAP4-12	83755
PLSCR1	5359	TSC22D4	81628
PLSCR1	5359	KRTAP4-12	83755
PLSCR1	5359	DYNLL2	140735
PLSCR1	5359	ZYX	7791
PLSCR1	5359	MCM10	55388
PLSCR1	5359	FLII	2314
PLSCR1	5359	TSC22D4	81628
PLSCR1	5359	TSC22D4	81628
KCNK3	3777	YWHAH	7533
KCNK3	3777	YWHAQ	10971
KCNK3	3777	YWHAB	7529
KCNK3	3777	SFN	2810
PRKCG	5582	HABP4	22927
PRKCG	5582	DAB2	1601
PRKCG	5582	MARK4	57787
PRKCG	5582	YWHAB	7529
PRKCG	5582	TIAM1	7074
PRKCG	5582	DVL2	1856
PRKCG	5582	ANXA7	310
PRKCG	5582	CDC42	998
PRKCG	5582	TOP2A	7153
PRKCG	5582	STXBP1	6812
PRKCG	5582	CHAT	1103
PRKCG	5582	IRS1	3667
PRKCG	5582	GSK3A	2931
PRKCG	5582	GRIN2D	2906
PRKCG	5582	PARD3	56288
PRKCG	5582	YWHAE	7531
PRKCG	5582	PNMA1	9240
PRKCG	5582	PARD6A	50855
PRKCG	5582	CD5	921
PRKCG	5582	MAPK1	5594
PRKCG	5582	ACTN1	87
PRKCG	5582	SH3KBP1	30011
HABP4	22927	VIM	7431
HABP4	22927	CHD3	1107
HABP4	22927	PRMT1	3276
SNX5	27131	PFDN1	5201
SNX5	27131	BRCA1	672
SNX5	27131	CEP70	80321
UNC119	9094	S100A8	6279
UNC119	9094	SERPINB9	5272
UNC119	9094	RCC1	1104
UNC119	9094	COX17	10063
UNC119	9094	PCDHA4	56144
UNC119	9094	RPA2	6118
UNC119	9094	TRDMT1	1787
UNC119	9094	TK1	7083
UNC119	9094	SULT1E1	6783
UNC119	9094	40179	6303
UNC119	9094	RAP1B	5908
UNC119	9094	ANKRD24	170961
UNC119	9094	PAFAH1B3	5050
UNC119	9094	MPHOSPH6	10200
UNC119	9094	GSTM4	2948
UNC119	9094	HSPE1	3336
UNC119	9094	ANXA7	310
UNC119	9094	LUC7L2	51631
UNC119	9094	EIF2S2	8894
UNC119	9094	SMN1	6606
UNC119	9094	RPS6KA5	9252
UNC119	9094	TMSB4X	7114
UNC119	9094	PIN1	5300
UNC119	9094	LAMA4	3910
UNC119	9094	EIF3C	8663
UNC119	9094	TSC22D4	81628
UNC119	9094	C1orf103	55791
UNC119	9094	COPS6	10980
UNC119	9094	APLP1	333
UNC119	9094	C1orf103	55791
UNC119	9094	IGSF21	84966
UNC119	9094	IGSF21	84966
UNC119	9094	COPS6	10980
UNC119	9094	C7orf64	84060
UNC119	9094	C7orf64	84060
S100A8	6279	IGSF21	84966
S100A8	6279	C1orf103	55791
S100A8	6279	PRMT1	3276
S100A8	6279	CHGB	1114
S100A8	6279	C14orf1	11161
STK11	6794	MARK2	2011
STK11	6794	PTEN	5728
STK11	6794	RPS6KA5	9252
STK11	6794	TNIP2	79155
IRS1	3667	PIK3R2	5296
IRS1	3667	PIK3R3	8503
IRS1	3667	ROCK1	6093
IRS1	3667	BCL2L1	598
IRS1	3667	CSNK2A1	1457
IRS1	3667	NPM1	4869
IRS1	3667	MAPK8	5599
IRS1	3667	CHUK	1147
IRS1	3667	FER	2241
IRS1	3667	RAD51	5888
IRS1	3667	BCR	613
IRS1	3667	MAPK1	5594
IRS1	3667	YWHAB	7529
IRS1	3667	IKBKB	3551
IRS1	3667	PRKCZ	5590
IRS1	3667	AKT1	207
IRS1	3667	PTPRF	5792
IRS1	3667	YWHAE	7531
IRS1	3667	CAMK2A	815
IRS1	3667	BCL2	596
TTR	7276	KIAA1377	57562
TTR	7276	CHD3	1107
TTR	7276	PHYHIP	9796
TTR	7276	SDF4	51150
TTR	7276	ZBED1	9189
TTR	7276	MARK3	4140
TTR	7276	CPNE6	9362
TTR	7276	RAI1	10743
TTR	7276	IKBKAP	8518
TTR	7276	ACTB	60
TTR	7276	C14orf1	11161
TTR	7276	EEF1A1	1915
TTR	7276	QARS	5859
TTR	7276	VIM	7431
TTR	7276	PFDN1	5201
TTR	7276	PFDN1	5201
TUBA4A	7277	VDAC1	7416
TUBA4A	7277	MAPT	4137
TUBA4A	7277	BRCA1	672
TUBA4A	7277	C4orf17	84103
TUBA4A	7277	HSPH1	10808
TUBA4A	7277	PARK2	5071
TUBA4A	7277	TAOK2	9344
TUBA4A	7277	BCAR1	9564
TUBA4A	7277	MARK4	57787
TUBA4A	7277	S100A8	6279
TUBA4A	7277	PLK1	5347
TUBA4A	7277	DPYSL2	1808
TUBA4A	7277	PFDN4	5203
TUBA4A	7277	PRPF40A	55660
TUBA4A	7277	PSMA3	5684
TUBA4A	7277	CEP70	80321
PKM2	5315	TK1	7083
PKM2	5315	SMN1	6606
PKM2	5315	ANXA7	310
PKM2	5315	CDK4	1019
PKM2	5315	RCC1	1104
PKM2	5315	HIPK3	10114
PKM2	5315	MCM10	55388
MARK4	57787	PRKCI	5584
MARK4	57787	YWHAB	7529
MARK4	57787	TUBB2A	7280
MARK4	57787	YWHAH	7533
RAN	5901	RCC1	1104
RAN	5901	KPNB1	3837
RAN	5901	GADD45G	10912
RAN	5901	UBQLN4	56893
RAN	5901	RPL13	6137
HSP90AA1	3320	HSPA8	3312
HSP90AA1	3320	RAF1	5894
HSP90AA1	3320	TBK1	29110
HSP90AA1	3320	QARS	5859
HSP90AA1	3320	CHUK	1147
HSP90AA1	3320	MAP3K3	4215
HSP90AA1	3320	MAPK1	5594
HSP90AA1	3320	PRKDC	5591
HSP90AA1	3320	NR3C1	2908
HSP90AA1	3320	EIF2AK2	5610
HSP90AA1	3320	CHEK1	1111
HSP90AA1	3320	MAP3K14	9020
HSP90AA1	3320	CSNK2A2	1459
HSP90AA1	3320	TERT	7015
HSP90AA1	3320	DARS	1615
HSP90AA1	3320	AKT1	207
HSP90AA1	3320	PTGES3	10728
HSP90AA1	3320	CSNK2A1	1457
HSP90AA1	3320	IKBKB	3551
HSP90AA1	3320	IKBKB	3551
HSP90AA1	3320	HSPA1A	3303
HSP90AA1	3320	HSP90AB1	3326
HSP90AA1	3320	ZYX	7791
HSP90AA1	3320	HSP90AB1	3326
HSP90AA1	3320	TANK	10010
HSP90AA1	3320	JTV1	7965
HSP90AA1	3320	RASGRF1	5923
HSP90AA1	3320	CDK4	1019
HSP90AA1	3320	CDC2	983
HSP90AA1	3320	CASP9	842
HSP90AA1	3320	PSMA3	5684
HSPA8	3312	UBC	7316
HSPA8	3312	HSPA1A	3303
HSPA8	3312	BAG1	573
HSPA8	3312	HSPBP1	23640
HSPA8	3312	YWHAQ	10971
HSPA8	3312	CCT3	7203
HSPA8	3312	GAK	2580
HSPA8	3312	MAPK8	5599
HSPA8	3312	DNAJA3	9093
HSPA8	3312	HSPH1	10808
HSPA8	3312	MAPKAPK2	9261
HSPA8	3312	HSP90AB1	3326
HSPA8	3312	HIP1	3092
HSPA8	3312	IGSF21	84966
HSPA8	3312	CASP7	840
HSPA8	3312	NR3C1	2908
HSPA8	3312	MDM2	4193
HSPA8	3312	BCL2	596
HSPA8	3312	DVL2	1856
HSPA8	3312	DAZAP2	9802
HSPA8	3312	HSPA1A	3303
GIT1	28964	C8orf33	65265
GIT1	28964	C1orf103	55791
GIT1	28964	CHD3	1107
GIT1	28964	TGFB1I1	7041
GIT1	28964	HMOX2	3163
GIT1	28964	GIT2	9815
GIT1	28964	PFDN1	5201
GIT1	28964	WDR33	55339
GIT1	28964	MAN2A2	4122
GIT1	28964	HTT	3064
GIT1	28964	ARHGEF6	9459
GIT1	28964	NEK2	4751
GIT1	28964	MAP3K7IP1	10454
GIT1	28964	LOC440552	440552
GIT1	28964	RAN	5901
GIT1	28964	BARD1	580
GIT1	28964	KIAA1377	57562
GIT1	28964	CHUK	1147
GIT1	28964	ARS2	51593
GIT1	28964	VIM	7431
GIT1	28964	IKBKAP	8518
GIT1	28964	KPNB1	3837
PAK2	5062	SH3KBP1	30011
PAK2	5062	ARHGEF7	8874
PAK2	5062	MAPK1	5594
PAK2	5062	VIM	7431
PAK2	5062	KIAA0408	9729
SH3KBP1	30011	CBLB	868
SH3KBP1	30011	UBB	7314
SH3KBP1	30011	SH3GL2	6456
PRKCA	5578	RAF1	5894
PRKCA	5578	MBP	4155
PRKCA	5578	GNB2L1	10399
PRKCA	5578	LMNA	4000
PRKCA	5578	GSK3A	2931
PRKCA	5578	AFAP1	60312
PRKCA	5578	EEF1D	1936
PRKCA	5578	GABRR2	2570
PRKCA	5578	CD5	921
PRKCA	5578	FSCN1	6624
PRKCA	5578	GFAP	2670
PRKCA	5578	CDC42	998
PRKCA	5578	MGMT	4255
PRKCA	5578	SEMG1	6406
PRKCA	5578	PDLIM7	9260
PRKCA	5578	DVL2	1856
PRKCA	5578	DNM1	1759
PRKCA	5578	DGKZ	8525
PRKCA	5578	PKM2	5315
PRKCA	5578	STXBP1	6812
PRKCA	5578	CHAT	1103
PRKCA	5578	GMFB	2764
PRKCA	5578	DDX5	1655
PRKCA	5578	RHOA	387
PRKCA	5578	RRAD	6236
PRKCA	5578	SNAP25	6616
PRKCA	5578	GABRR1	2569
PRKCA	5578	GRIN2B	2904
PRKCA	5578	ANXA2	302
PRKCA	5578	TOP2A	7153
PRKCA	5578	GRIN2A	2903
PRKCA	5578	BCL2	596
PRKCA	5578	HABP4	22927
PRKCA	5578	SNAP23	8773
PRKCA	5578	TIAM1	7074
PRKCA	5578	ANXA7	310
PRKCA	5578	VCL	7414
PRKCA	5578	C1QBP	708
PRKCA	5578	PEA15	8682
PRKCA	5578	PRKG1	5592
PRKCA	5578	PRKCZ	5590
PRKCA	5578	ATP2B1	490
PRKCA	5578	HSPA1A	3303
PRKCA	5578	TERT	7015
PRKCA	5578	KRT18	3875
PRKCA	5578	CSNK2A1	1457
PRKCA	5578	CHGB	1114
PRKCA	5578	PRKAR2A	5576
PRKCA	5578	PRKACA	5566
PRKCA	5578	CSNK2A1	1457
PRKCA	5578	YWHAQ	10971
PRKCA	5578	YWHAH	7533
PRKCA	5578	RPS6KA5	9252
PRKCA	5578	CDC2	983
PRKCA	5578	CEP70	80321
PRKCA	5578	SMN1	6606
PRKCA	5578	ACTB	60
PRKCA	5578	CAMK2A	815
PRKCA	5578	MAPK1	5594
PRKCA	5578	ACTN1	87
PRKCA	5578	CDK4	1019
PRKCA	5578	NR4A1	3164
PRKCA	5578	SH3KBP1	30011
PRKCA	5578	SH3KBP1	30011
BAT3	7917	CSTF2	1478
BAT3	7917	CDK4	1019
BAT3	7917	SMN1	6606
BAT3	7917	PIN1	5300
BAT3	7917	MEST	4232
BAT3	7917	TK1	7083
BAT3	7917	GSK3B	2932
BAT3	7917	TTR	7276
BAT3	7917	PCTK1	5127
BAT3	7917	ATN1	1822
BAT3	7917	LGALS3	3958
BAT3	7917	ARPC3	10094
BAT3	7917	CDK5	1020
BAT3	7917	CAMK2A	815
BAT3	7917	STX5	6811
BAT3	7917	S100A4	6275
BAT3	7917	MAPK6	5597
BAT3	7917	PELP1	27043
BAT3	7917	RCC1	1104
BAT3	7917	PRPF40A	55660
BAT3	7917	UBQLN4	56893
BAT3	7917	PRKAR2A	5576
BAT3	7917	PLK1	5347
BAT3	7917	IKBKAP	8518
BAT3	7917	ANXA7	310
BAT3	7917	HSPA1A	3303
BAT3	7917	GADD45A	1647
BAT3	7917	EFEMP2	30008
BAT3	7917	IMMT	10989
BAT3	7917	VASP	7408
BAT3	7917	SUMO2	6613
BAT3	7917	UNC119	9094
BAT3	7917	ZYX	7791
BAT3	7917	KIAA1377	57562
BAT3	7917	STAT2	6773
BAT3	7917	CEP70	80321
BAT3	7917	PRMT1	3276
BAT3	7917	LUC7L2	51631
BAT3	7917	SQSTM1	8878
BAT3	7917	DAZAP2	9802
C8orf33	65265	FEZ1	9638
C8orf33	65265	IMMT	10989
C8orf33	65265	ALAS1	211
C8orf33	65265	CEP70	80321
C8orf33	65265	RASSF1	11186
C8orf33	65265	PFDN1	5201
C8orf33	65265	MCM10	55388
FEZ1	9638	MEST	4232
FEZ1	9638	NDUFB9	4715
FEZ1	9638	KIAA1377	57562
FEZ1	9638	CIB1	10519
FEZ1	9638	BARD1	580
FEZ1	9638	IMMT	10989
FEZ1	9638	NBR1	4077
FEZ1	9638	TTR	7276
FEZ1	9638	PRKCZ	5590
FEZ1	9638	GEMIN7	79760
FEZ1	9638	C1orf103	55791
FEZ1	9638	LOC440552	440552
FEZ1	9638	HTT	3064
FEZ1	9638	CSTF2	1478
FEZ1	9638	COPS6	10980
FEZ1	9638	VIM	7431
FEZ1	9638	VCL	7414
FEZ1	9638	GIT1	28964
FEZ1	9638	KIAA1377	57562
FEZ1	9638	PPP1CA	5499
FEZ1	9638	CHD3	1107
FEZ1	9638	KIAA1377	57562
FEZ1	9638	IKBKAP	8518
FEZ1	9638	CEP70	80321
FEZ1	9638	CALCOCO2	10241
FEZ1	9638	YWHAB	7529
FEZ1	9638	YWHAQ	10971
FEZ1	9638	KIAA0408	9729
CAMK2A	815	CPSF6	11052
CAMK2A	815	KRT18	3875
CAMK2A	815	CDK5R2	8941
CAMK2A	815	ACTN1	87
CAMK2A	815	CDK5R1	8851
CAMK2A	815	KPNB1	3837
CAMK2A	815	TGFBR1	7046
CPSF6	11052	PLSCR1	5359
CPSF6	11052	NUDT21	11051
CPSF6	11052	WWP1	11059
ANXA7	310	VIM	7431
ANXA7	310	C1orf103	55791
ANXA7	310	C14orf1	11161
ANXA7	310	COPS6	10980
ANXA7	310	C7orf64	84060
ANXA7	310	RPL13	6137
ANXA7	310	FBN3	84467
ANXA7	310	APLP1	333
ANXA7	310	CDK4	1019
ANXA7	310	BCL2L1	598
ANXA7	310	DAZAP2	9802
ANXA7	310	PFDN1	5201
ANXA7	310	PFDN1	5201
ANXA7	310	HIPK3	10114
ANXA7	310	C7orf64	84060
ANXA7	310	NR3C1	2908
CALCOCO2	10241	DAZAP2	9802
CALCOCO2	10241	TCEB3B	51224
CALCOCO2	10241	LNX1	84708
CALCOCO2	10241	MCM10	55388
CALCOCO2	10241	NIF3L1	60491
MAP2K4	6416	MAPK10	5602
MAP2K4	6416	MAP3K14	9020
MAP2K4	6416	MAP3K2	10746
MAP2K4	6416	MAPK8	5599
MAP2K4	6416	AKT1	207
MAP2K4	6416	MAPK14	1432
MAP2K4	6416	MAP3K8	1326
MAP2K4	6416	MBIP	51562
MAPK10	5602	HNRNPK	3190
MAPK10	5602	UNC119	9094
MAPK10	5602	CDK5	1020
BCL2	596	PARP1	142
BCL2	596	BID	637
BCL2	596	HSPA1A	3303
BCL2	596	SMN1	6606
BCL2	596	MAPK8	5599
BCL2	596	PPP2CA	5515
BCL2	596	MAPK14	1432
BCL2	596	NR4A1	3164
BCL2	596	BCL2L1	598
BCL2	596	PIN1	5300
BCL2	596	PPP1CA	5499
BCL2	596	MAPK1	5594
BCL2	596	C1QBP	708
BCL2	596	RNF19A	25897
BCL2	596	KIAA1377	57562
BCL2	596	CASP7	840
BCL2	596	STAT2	6773
WIPF1	7456	PIK3CG	5294
WIPF1	7456	EIF2AK2	5610
WIPF1	7456	HCK	3055
WIPF1	7456	CTTN	2017
WIPF1	7456	WASL	8976
WIPF1	7456	RICS	9743
WIPF1	7456	EVL	51466
WIPF1	7456	STAT5B	6777
WIPF1	7456	TGFB1I1	7041
WIPF1	7456	STAT5A	6776
WIPF1	7456	LYN	4067
WIPF1	7456	BCAR1	9564
WIPF1	7456	BLNK	29760
WIPF1	7456	PIK3R2	5296
WIPF1	7456	GAB2	9846
WIPF1	7456	SOS1	6654
WIPF1	7456	PXN	5829
WIPF1	7456	WAS	7454
WIPF1	7456	NEDD9	4739
WIPF1	7456	SOS2	6655
WIPF1	7456	ABL1	25
WIPF1	7456	MAP4K1	11184
WIPF1	7456	CBLB	868
WIPF1	7456	RICS	9743
WIPF1	7456	PLCG2	5336
WIPF1	7456	SOS1	6654
WIPF1	7456	MAPK1	5594
WIPF1	7456	MAP3K3	4215
WIPF1	7456	LAT2	7462
WIPF1	7456	C1QBP	708
WIPF1	7456	ABL1	25
WIPF1	7456	HCK	3055
WIPF1	7456	NEDD9	4739
WIPF1	7456	HRAS	3265
WIPF1	7456	BCAR1	9564
WIPF1	7456	RAP1B	5908
WIPF1	7456	SOS1	6654
WIPF1	7456	MAPK1	5594
WIPF1	7456	PAK1	5058
WIPF1	7456	PRKCI	5584
WIPF1	7456	PRKCZ	5590
WIPF1	7456	PTPRF	5792
WIPF1	7456	SOCS6	9306
WIPF1	7456	PRKCZ	5590
PIK3CG	5294	TRIM37	4591
PIK3CG	5294	GSN	2934
PIK3CG	5294	DNAJA3	9093
PIK3CG	5294	NOTCH1	4851
TGFBR1	7046	UBA52	7311
TGFBR1	7046	CUL5	8065
TGFBR1	7046	IKBKB	3551
TGFBR1	7046	UBB	7314
TGFBR1	7046	CSNK2A2	1459
TGFBR1	7046	CSNK1A1	1452
TGFBR1	7046	CTNNB1	1499
TGFBR1	7046	GNB2	2783
TGFBR1	7046	RAN	5901
TGFBR1	7046	DAB2	1601
TGFBR1	7046	AP2B1	163
TGFBR1	7046	CHUK	1147
TGFBR1	7046	PAK1	5058
TGFBR1	7046	PFTK1	5218
TGFBR1	7046	PLK4	10733
TGFBR1	7046	WDR33	55339
TGFBR1	7046	CDK6	1021
TGFBR1	7046	SQSTM1	8878
TGFBR1	7046	CDK4	1019
TGFBR1	7046	SUMO2	6613
TGFBR1	7046	C1orf103	55791
TGFBR1	7046	UTP14A	10813
TGFBR1	7046	GDI1	2664
TGFBR1	7046	KRT18	3875
TGFBR1	7046	ABLIM1	3983
TGFBR1	7046	GORASP1	64689
TGFBR1	7046	CDC2	983
TGFBR1	7046	GORASP2	26003
TGFBR1	7046	PPP2CA	5515
TGFBR1	7046	PLCD1	5333
TGFBR1	7046	GORASP2	26003
TGFBR1	7046	ZBTB16	7704
TGFBR1	7046	MAPK6	5597
TGFBR1	7046	NR3C1	2908
TGFBR1	7046	NFKBIA	4792
TGFBR1	7046	YWHAH	7533
TGFBR1	7046	ITSN1	6453
TGFBR1	7046	RNF11	26994
TGFBR1	7046	RABGEF1	27342
TGFBR1	7046	DAZAP2	9802
TGFBR1	7046	PAK1	5058
TGFBR1	7046	TNK2	10188
TGFBR1	7046	FLII	2314
TGFBR1	7046	FKBP4	2288
TGFBR1	7046	PSMA3	5684
TGFBR1	7046	TSC22D4	81628
TGFBR1	7046	DAZAP2	9802
TGFBR1	7046	MAPK8IP2	23542
TGFBR1	7046	CDK5R1	8851
TGFBR1	7046	CDK5	1020
TGFBR1	7046	DYNLL1	8655
TGFBR1	7046	TK1	7083
TGFBR1	7046	PTEN	5728
TGFBR1	7046	SMN1	6606
TGFBR1	7046	SH3GL2	6456
TGFBR1	7046	SH3KBP1	30011
ATM	472	STK11	6794
ATM	472	XRCC5	7520
ATM	472	MDM2	4193
ATM	472	BRCA1	672
ATM	472	CHEK1	1111
ATM	472	PRKDC	5591
ATM	472	RAD51	5888
ATM	472	EIF4EBP1	1978
ATM	472	CLTC	1213
ATM	472	CSNK1A1	1452
ATM	472	RAF1	5894
ATM	472	ATR	545
ATM	472	MDM2	4193
ATM	472	KPNB1	3837
ATM	472	BRCA1	672
ATM	472	XRCC5	7520
AMPH	273	CLTC	1213
AMPH	273	BIN1	274
AMPH	273	CDC2	983
AMPH	273	SYN1	6853
AMPH	273	SH3GL2	6456
AMPH	273	CDK5	1020
AMPH	273	CDK5R1	8851
AMPH	273	DNM1	1759
AMPH	273	MAPK6	5597
AMPH	273	SH3GLB1	51100
AMPH	273	HTT	3064
CLTC	1213	HGS	9146
CLTC	1213	HIP1R	9026
CLTC	1213	VCL	7414
CLTC	1213	AP1G1	164
CLTC	1213	SNX9	51429
CLTC	1213	XRCC6	2547
CLTC	1213	EPN1	29924
CLTC	1213	HIP1	3092
CLTC	1213	TNK2	10188
CLTC	1213	AP1B1	162
CLTC	1213	HIP1	3092
YWHAB	7529	IKBKB	3551
YWHAB	7529	KRT18	3875
YWHAB	7529	HSP90AB1	3326
YWHAB	7529	RGS3	5998
YWHAB	7529	KIF5B	3799
YWHAB	7529	SLC9A1	6548
YWHAB	7529	PARD3	56288
YWHAB	7529	CDC25B	994
YWHAB	7529	BAD	572
YWHAB	7529	EPB41L3	23136
YWHAB	7529	TSC2	7249
YWHAB	7529	YWHAE	7531
YWHAB	7529	PFTK1	5218
YWHAB	7529	HSPA1A	3303
YWHAB	7529	TNFAIP3	7128
YWHAB	7529	BID	637
YWHAB	7529	UBC	7316
YWHAB	7529	CDC25C	995
YWHAB	7529	CDKN1B	1027
YWHAB	7529	CSNK2A1	1457
YWHAB	7529	MAP3K3	4215
YWHAB	7529	BCL2L11	10018
YWHAB	7529	MAGEA11	4110
YWHAB	7529	TSC22D4	81628
YWHAB	7529	SH3KBP1	30011
YWHAB	7529	YWHAQ	10971
YWHAB	7529	MDM2	4193
YWHAB	7529	CSNK2A1	1457
YWHAB	7529	PRMT1	3276
YWHAB	7529	SFN	2810
YWHAB	7529	TSC22D4	81628
YWHAB	7529	YWHAQ	10971
YWHAB	7529	CTDP1	9150
YWHAB	7529	SNRPD2	6633
YWHAB	7529	PSMA3	5684
YWHAB	7529	TSC22D4	81628
YWHAB	7529	NR4A1	3164
YWHAB	7529	KPNB1	3837
YWHAB	7529	NR4A1	3164
YWHAB	7529	BTRC	8945
MARK2	2011	GSK3B	2932
MARK2	2011	YWHAB	7529
40179	6303	APLP1	333
40179	6303	C14orf1	11161
40179	6303	LUC7L2	51631
40179	6303	CHD3	1107
40179	6303	CSNK2A2	1459
40179	6303	TSC22D4	81628
40179	6303	COPS6	10980
40179	6303	C7orf64	84060
40179	6303	CSNK2A1	1457
40179	6303	LNX1	84708
40179	6303	UTP14A	10813
40179	6303	GDF9	2661
40179	6303	TUBB2B	347733
40179	6303	LOC440552	440552
40179	6303	C1orf103	55791
40179	6303	XRCC6	2547
40179	6303	SUMO2	6613
40179	6303	C7orf64	84060
40179	6303	PFDN1	5201
CTDP1	9150	SNRNP70	6625
CTDP1	9150	IGSF21	84966
FRAP1	2475	YWHAQ	10971
FRAP1	2475	CEP70	80321
FRAP1	2475	FKBP4	2288
PRKDC	5591	XRCC5	7520
PRKDC	5591	MAPK8	5599
PRKDC	5591	NR3C1	2908
MAPT	4137	MARK4	57787
MAPT	4137	HSPA8	3312
MAPT	4137	PPP2R5A	5525
MAPT	4137	PIN1	5300
MAPT	4137	YWHAB	7529
MAPT	4137	UBB	7314
MAPT	4137	CASP7	840
MAPT	4137	CASP6	839
MAPT	4137	CDC2	983
MAPT	4137	STAU1	6780
MAPT	4137	CASP8	841
MAPT	4137	PPP2CA	5515
MAPT	4137	CDK5	1020
MAPT	4137	CAMK2A	815
MAPT	4137	ACTB	60
MAPT	4137	GSK3B	2932
MAPT	4137	TK1	7083
CTNND1	1500	GSK3B	2932
CTNND1	1500	ERBB2IP	55914
MGMT	4255	CSNK2A1	1457
MGMT	4255	HSPH1	10808
STAT3	6774	RPA2	6118
STAT3	6774	MAPK1	5594
STAT3	6774	CRYAB	1410
STAT3	6774	FER	2241
STAT3	6774	RPS6KA5	9252
STAT3	6774	BRCA1	672
STAT3	6774	HSP90AA1	3320
STAT3	6774	HSPB1	3315
STAT3	6774	HSP90AB1	3326
STAT3	6774	EIF2AK2	5610
STAT3	6774	MAPK8	5599
STAT3	6774	ZNF467	168544
STAT3	6774	STMN1	3925
STAT3	6774	HCK	3055
STAT3	6774	STAT5B	6777
STAT3	6774	NR3C1	2908
STAT3	6774	RNF11	26994
STAT3	6774	C1QBP	708
STAT3	6774	NUDT21	11051
STAT3	6774	PLK1	5347
STAT3	6774	VCL	7414
STAT3	6774	PFDN1	5201
STAT3	6774	PIN1	5300
STAT3	6774	RAN	5901
STAT3	6774	CDC2	983
STAT3	6774	HSPA1A	3303
STAT3	6774	RCC1	1104
STAT3	6774	CDK4	1019
STAT3	6774	KPNB1	3837
STAT3	6774	MCM10	55388
STAT3	6774	TSC22D4	81628
STAT3	6774	ZBTB16	7704
STAT3	6774	STAT5B	6777
STAT3	6774	NR4A1	3164
STAT3	6774	MAPK6	5597
STAT3	6774	PRKCI	5584
JUP	3728	WDYHV1	55093
JUP	3728	RIBC2	26150
JUP	3728	CTNND1	1500
JUP	3728	BTRC	8945
JUP	3728	CTNNA1	1495
JUP	3728	VIM	7431
JUP	3728	DAZAP2	9802
VASP	7408	KPNB1	3837
VASP	7408	ZYX	7791
KPNB1	3837	CHD3	1107
KPNB1	3837	VASP	7408
KPNB1	3837	SF3B1	23451
KPNB1	3837	STAT2	6773
KPNB1	3837	SNAP25	6616
KPNB1	3837	FXR2	9513
KPNB1	3837	ZBTB16	7704
DVL2	1856	A2BP1	54715
DVL2	1856	AP2M1	1173
DVL2	1856	ATN1	1822
DVL2	1856	CCDC33	80125
DVL2	1856	U2AF2	11338
DVL2	1856	TCEB3B	51224
DVL2	1856	C16orf48	84080
DVL2	1856	RNF11	26994
DVL2	1856	DAZAP2	9802
DVL2	1856	CALCOCO2	10241
DVL2	1856	NIF3L1	60491
DVL2	1856	GORASP2	26003
DVL2	1856	KRTAP4-12	83755
DVL2	1856	TSC22D4	81628
DVL2	1856	NUDT21	11051
PPP2R1A	5518	JTV1	7965
PPP2R1A	5518	VIM	7431
PPP2R1A	5518	NFKBIA	4792
PPP2R1A	5518	DAZAP2	9802
ACTB	60	CDK5R2	8941
ACTB	60	SMN1	6606
ACTB	60	PFDN1	5201
ACTB	60	TK1	7083
ACTB	60	LMNA	4000
ACTB	60	TMSB4X	7114
ACTB	60	EEF1A1	1915
ACTB	60	CFL1	1072
ACTB	60	EMD	2010
ACTB	60	ANXA7	310
ACTB	60	CSNK1A1	1452
ACTB	60	RCC1	1104
ACTB	60	BCL2L1	598
ACTB	60	JTV1	7965
ACTB	60	ZYX	7791
ACTB	60	ACTN1	87
ACTB	60	NFKBIA	4792
ACTB	60	ZYX	7791
ACTB	60	NR3C1	2908
ACTB	60	IKBKAP	8518
ACTB	60	BRCA1	672
PAK7	57144	PDLIM7	9260
PAK7	57144	TSC22D4	81628
PSMA1	5682	TSC22D4	81628
PSMA1	5682	C7orf64	84060
PSMA1	5682	GORASP2	26003
TUBB2A	7280	CHGB	1114
TUBB2A	7280	TK1	7083
TUBB2A	7280	PLK1	5347
CHGB	1114	ANXA7	310
CHGB	1114	MARK3	4140
CHGB	1114	TK1	7083
CHGB	1114	RAP1B	5908
CHGB	1114	PTEN	5728
CHGB	1114	RCC1	1104
CHGB	1114	PRMT1	3276
CHGB	1114	PRPF40A	55660
CHGB	1114	PPP1CA	5499
CHGB	1114	BRCA1	672
CHGB	1114	CSNK2A1	1457
CHGB	1114	CSNK2A2	1459
MAP3K7IP1	10454	CASP6	839
MAP3K7IP1	10454	MAPK14	1432
MAP3K7IP1	10454	CFL1	1072
MAP3K7IP1	10454	PHACTR3	116154
MAP3K7IP1	10454	MAPK6	5597
MAP3K7IP1	10454	ILK	3611
MAP3K7IP1	10454	MAPK6	5597
MAP3K7IP1	10454	MAPK6	5597
MAP3K7IP1	10454	MAPK6	5597
MAP3K7IP1	10454	HSPH1	10808
MAP3K7IP1	10454	JTV1	7965
MAP3K7IP1	10454	PFDN1	5201
MAP3K7IP1	10454	CDK4	1019
MAP3K7IP1	10454	EIF2AK2	5610
WASL	8976	PRPF40A	55660
WASL	8976	SH3GL3	6457
WASL	8976	HSP90AA1	3320
WASL	8976	HSP90AB1	3326
WASL	8976	PFN1	5216
WASL	8976	DNMBP	23268
WASL	8976	ITSN1	6453
WASL	8976	CDC42	998
WASL	8976	ADAM15	8751
WASL	8976	ACP1	52
WASL	8976	HTT	3064
NFKBIA	4792	CSNK2A1	1457
NFKBIA	4792	MCM7	4176
NFKBIA	4792	HSPB1	3315
NFKBIA	4792	IKBKAP	8518
NFKBIA	4792	MCM7	4176
NFKBIA	4792	NR4A1	3164
IMMT	10989	NEK2	4751
IMMT	10989	CSTF2	1478
IMMT	10989	C1orf103	55791
IMMT	10989	STX5	6811
IMMT	10989	TK1	7083
IMMT	10989	SMN1	6606
IMMT	10989	CHD3	1107
IMMT	10989	MRPL44	65080
IMMT	10989	CLTC	1213
IMMT	10989	CLTC	1213
IMMT	10989	IKBKAP	8518
IMMT	10989	CEP70	80321
IMMT	10989	IKBKAP	8518
IMMT	10989	LUC7L2	51631
NEK2	4751	MAPK1	5594
NEK2	4751	DCTN1	1639
NEK2	4751	PPP1CA	5499
NEK2	4751	PFDN1	5201
NEK2	4751	40179	6303
PPP1CC	5501	WBP11	51729
PPP1CC	5501	DAZAP2	9802
SERPINB9	5272	PRPF40A	55660
SERPINB9	5272	C7orf64	84060
SERPINB9	5272	IGSF21	84966
SERPINB9	5272	COPS6	10980
SERPINB9	5272	C1orf103	55791
SERPINB9	5272	C7orf64	84060
SYTL4	94121	ZYX	7791
SYTL4	94121	ZYX	7791
TK1	7083	COPS6	10980
TK1	7083	GDF9	2661
TK1	7083	C7orf64	84060
TK1	7083	APLP1	333
TK1	7083	ZBTB16	7704
TK1	7083	C1orf103	55791
TK1	7083	SEMA5B	54437
TK1	7083	CDK4	1019
TK1	7083	C14orf1	11161
TK1	7083	PSME1	5720
TK1	7083	PFDN1	5201
TK1	7083	UBA52	7311
TK1	7083	BCL2L1	598
TK1	7083	BCL2L1	598
TK1	7083	PFDN1	5201
TK1	7083	DAZAP2	9802
TK1	7083	PFDN1	5201
TK1	7083	NFKBIA	4792
TK1	7083	HIPK3	10114
TK1	7083	C7orf64	84060
TK1	7083	NR3C1	2908
CTNND2	1501	TTR	7276
CTNND2	1501	ERBB2IP	55914
CTNND2	1501	NUDT21	11051
CTNND2	1501	PSEN2	5664
CTNND2	1501	CTNNB1	1499
APTX	54840	PARP1	142
APTX	54840	XRCC4	7518
APTX	54840	MAPK8	5599
APTX	54840	PARP1	142
AP2M1	1173	DPPA2	151871
AP2M1	1173	ATXN1L	342371
AP2M1	1173	DCX	1641
AP2M1	1173	GAK	2580
AP2M1	1173	FXR2	9513
AP2M1	1173	CSNK2A2	1459
AP2M1	1173	CSNK2A1	1457
AP2M1	1173	COPS6	10980
PRKCD	5580	MBP	4155
PRKCD	5580	MAPT	4137
PRKCD	5580	RAF1	5894
PRKCD	5580	HNRNPK	3190
PRKCD	5580	PPP2CA	5515
PRKCD	5580	PRKCZ	5590
PRKCD	5580	HABP4	22927
PRKCD	5580	PAK1	5058
PRKCD	5580	C1QBP	708
PRKCD	5580	PRKDC	5591
PRKCD	5580	YWHAB	7529
PRKCD	5580	STAT3	6774
PRKCD	5580	IRS1	3667
PRKCD	5580	MAPK1	5594
PRKCD	5580	PIK3CB	5291
PRKCD	5580	DAB2	1601
PRKCD	5580	ACTA2	59
PRKCD	5580	PPP1CA	5499
PRKCD	5580	STAT1	6772
PRKCD	5580	ACTB	60
PRKCD	5580	PLSCR1	5359
PRKCD	5580	GSK3A	2931
PRKCD	5580	EEF1A1	1915
PRKCD	5580	TIAM1	7074
PRKCD	5580	GNB2L1	10399
PRKCD	5580	PLG	5340
PRKCD	5580	PPP1R8	5511
PRKCD	5580	STAT2	6773
PRKCD	5580	TK1	7083
PRKCD	5580	CSNK2A1	1457
RAF1	5894	DMPK	1760
RAF1	5894	YWHAE	7531
RAF1	5894	AKT1	207
RAF1	5894	CCT3	7203
RAF1	5894	PIN1	5300
RAF1	5894	PPP1CC	5501
RAF1	5894	SPRY2	10253
RAF1	5894	KRT18	3875
RAF1	5894	COPS3	8533
RAF1	5894	BCL2	596
RAF1	5894	NR3C1	2908
RAF1	5894	PKM2	5315
RAF1	5894	YWHAH	7533
RAF1	5894	GNB2	2783
RAF1	5894	MAP2K1	5604
RAF1	5894	HSPA8	3312
RAF1	5894	YWHAB	7529
RAF1	5894	PRKCZ	5590
RAF1	5894	PAK1	5058
RAF1	5894	BAD	572
RAF1	5894	BRAF	673
RAF1	5894	MAPK1	5594
RAF1	5894	BAG1	573
RAF1	5894	GNB5	10681
RAF1	5894	GSK3B	2932
RAF1	5894	NME1	4830
RAF1	5894	BCL2	596
RAF1	5894	RASSF5	83593
RAF1	5894	ZYX	7791
RAF1	5894	FAM118B	79607
RAF1	5894	CALCOCO2	10241
RAF1	5894	PSMA3	5684
RAF1	5894	C7orf64	84060
RAF1	5894	ZBTB16	7704
RAF1	5894	BTRC	8945
CTNNB1	1499	CDK6	1021
CTNNB1	1499	PIN1	5300
CTNNB1	1499	BTRC	8945
CTNNB1	1499	IKBKB	3551
CTNNB1	1499	DVL1	1855
CTNNB1	1499	CSNK2A1	1457
CTNNB1	1499	GSK3B	2932
CTNNB1	1499	CDK5R1	8851
CTNNB1	1499	CTNND1	1500
CTNNB1	1499	JUP	3728
CTNNB1	1499	C1orf103	55791
CTNNB1	1499	MCM10	55388
CTNNB1	1499	DAZAP2	9802
ARRB1	408	MAPK1	5594
ARRB1	408	SON	6651
ARRB1	408	MDM2	4193
ARRB1	408	CD2AP	23607
ARRB1	408	AP2B1	163
ARRB1	408	DVL2	1856
ARRB1	408	CSK	1445
ARRB1	408	DVL1	1855
ARRB1	408	TOP2A	7153
ARRB1	408	CHUK	1147
ARRB1	408	CLTC	1213
ARRB1	408	NFKBIA	4792
ARRB1	408	HCK	3055
ARRB1	408	MAPK10	5602
ARRB1	408	AP1B1	162
ARRB1	408	GNMT	27232
ARRB1	408	KRT18	3875
ARRB1	408	KPNB1	3837
ARRB1	408	PRMT1	3276
ARRB1	408	PHYHIP	9796
ARRB1	408	NR3C1	2908
ARRB1	408	SEMG1	6406
ARRB1	408	PLG	5340
ARRB1	408	PRKAR2A	5576
ARRB1	408	SERPINA4	5267
ARRB1	408	PLSCR1	5359
ARRB1	408	ZBTB16	7704
ARRB1	408	SH3GL2	6456
ARRB1	408	ATXN1L	342371
ARRB1	408	MCM10	55388
HRAS	3265	ARAF	369
HRAS	3265	RASSF5	83593
HRAS	3265	GRIN2D	2906
HRAS	3265	RASSF1	11186
HRAS	3265	MAPK8	5599
HRAS	3265	PRKCI	5584
HRAS	3265	BCL2	596
HRAS	3265	ITSN1	6453
HRAS	3265	BRAF	673
HRAS	3265	RALGDS	5900
HRAS	3265	MAP2K1	5604
HRAS	3265	DGKZ	8525
HRAS	3265	TIAM1	7074
HRAS	3265	RAF1	5894
HRAS	3265	RABAC1	10567
HRAS	3265	PIK3CG	5294
HRAS	3265	PRKCZ	5590
HRAS	3265	BRCA1	672
HRAS	3265	ZYX	7791
HRAS	3265	RAP1GAP	5909
HRAS	3265	VCL	7414
HRAS	3265	TGFBR1	7046
HRAS	3265	SNAP25	6616
HRAS	3265	SNAP25	6616
HRAS	3265	BID	637
HRAS	3265	BTRC	8945
ARAF	369	PKM2	5315
ARAF	369	GSTM4	2948
LAMA4	3910	SUMO2	6613
LAMA4	3910	C1orf103	55791
LAMA4	3910	COPS6	10980
MAP2K7	5609	MAPK8	5599
MAP2K7	5609	MBIP	51562
MAP2K7	5609	CALCOCO2	10241
KHDRBS1	10657	PRMT1	3276
KHDRBS1	10657	MAPK1	5594
KHDRBS1	10657	HNRNPK	3190
KHDRBS1	10657	UBA52	7311
KHDRBS1	10657	CDC2	983
KHDRBS1	10657	STAT3	6774
KHDRBS1	10657	YTHDC1	91746
KHDRBS1	10657	KHDRBS3	10656
SH3GL1	6455	PSAP	5660
SH3GL1	6455	HGS	9146
SH3GL1	6455	DNM1	1759
SH3GL1	6455	VIM	7431
SH3GL1	6455	LGALS3	3958
SH3GL1	6455	DPPA4	55211
SH3GL1	6455	ITCH	83737
SH3GL1	6455	PLEC1	5339
SH3GL1	6455	SH3KBP1	30011
SH3GL1	6455	CHUK	1147
SH3GL1	6455	MAGEA11	4110
SH3GL1	6455	ADAM15	8751
SH3GL1	6455	SOS2	6655
SH3GL1	6455	HCK	3055
SH3GL1	6455	PPHLN1	51535
SH3GL1	6455	FXR2	9513
MAPK8IP2	23542	ITSN1	6453
MAPK8IP2	23542	CFL1	1072
MAPK8IP2	23542	BBS10	79738
MAPK8IP2	23542	MAPK8	5599
MAPK8IP2	23542	RAI1	10743
MAPK8IP2	23542	UNC119	9094
MAPK8IP2	23542	MAP2K7	5609
MAPK8IP2	23542	C14orf1	11161
MAPK8IP2	23542	MAP3K7IP1	10454
MAPK8IP2	23542	GSK3B	2932
MAPK8IP2	23542	ATXN1L	342371
MAPK8IP2	23542	MAPK14	1432
MAPK8IP2	23542	CDK4	1019
PDLIM7	9260	PRKD2	25865
PDLIM7	9260	C16orf48	84080
PDLIM7	9260	UBQLN4	56893
PDLIM7	9260	TSC22D4	81628
PDLIM7	9260	NIF3L1	60491
PTN	5764	PPP2CA	5515
PTN	5764	BCL2L1	598
PTN	5764	GADD45G	10912
PTN	5764	NUDT21	11051
PTN	5764	PFDN1	5201
PTN	5764	CRELD1	78987
PTN	5764	CRCT1	54544
PTN	5764	BARD1	580
PTN	5764	FEZ1	9638
PTN	5764	ACTB	60
PTN	5764	GSK3B	2932
PTN	5764	40179	6303
PTN	5764	UBQLN4	56893
PTN	5764	KPNB1	3837
PTN	5764	LAMA4	3910
PTN	5764	CHD3	1107
PTN	5764	LUC7L2	51631
PTN	5764	GADD45A	1647
PTN	5764	EIF3F	8665
PTN	5764	MRPL44	65080
PTN	5764	UTP14A	10813
PTN	5764	EEF1A1	1915
PTN	5764	SUMO2	6613
PTN	5764	TK1	7083
PTN	5764	COPS6	10980
PTN	5764	ANXA7	310
PTN	5764	KIAA1377	57562
PTN	5764	IKBKAP	8518
PTN	5764	GADD45A	1647
[truncated: 3,605 more rows]
