# Supplementary material for: Weighted minimum feedback vertex sets and implementation in human cancer genes detection
Source: BMC Bioinformatics. 2021 Mar 22;22:143. doi: 10.1186/s12859-021-04062-2 (PMC7986389; doi:10.1186/s12859-021-04062-2)
Supplement: Supplementary file 2 — Additional file 2. The data of edges of the compressed network; neither ignore nor ignore_w was used. This file was used for WFVS computation. [file 12859_2021_4062_MOESM2_ESM.txt]

node1_name	node1_label	node2_name	node2_label
C1orf103	55791	MNAT1	4331
C1orf103	55791	PSPC1	55269
C1orf103	55791	NHP2L1	4809
C1orf103	55791	POLR3F	10621
C1orf103	55791	WDR62	284403
C1orf103	55791	ZNF24	7572
C1orf103	55791	TGIF1	7050
C1orf103	55791	KAT5	10524
C1orf103	55791	ATF3	467
C1orf103	55791	TAF1D	79101
C1orf103	55791	ID2	3398
C1orf103	55791	RPA2	6118
C1orf103	55791	TSC22D1	8848
C1orf103	55791	MAD2L1BP	9587
C1orf103	55791	IMMT	10989
C1orf103	55791	RFC5	5985
C1orf103	55791	PRMT1	3276
C1orf103	55791	BRMS1	25855
C1orf103	55791	GSTM4	2948
C1orf103	55791	WWC1	23286
C1orf103	55791	CBX5	23468
C1orf103	55791	RPLP1	6176
C1orf103	55791	MOBKL3	25843
C1orf103	55791	BRD7	29117
C1orf103	55791	CDKN2C	1031
C1orf103	55791	RNF10	9921
C1orf103	55791	SUPT4H1	6827
C1orf103	55791	MYST2	11143
C1orf103	55791	HLA-DQA1	3117
C1orf103	55791	PIAS4	51588
C1orf103	55791	MLLT3	4300
C1orf103	55791	CDKN1A	1026
C1orf103	55791	PQBP1	10084
C1orf103	55791	KBTBD7	84078
C1orf103	55791	AKR1C3	8644
C1orf103	55791	BARD1	580
C1orf103	55791	BMI1	648
C1orf103	55791	SETDB1	9869
C1orf103	55791	HAP1	9001
C1orf103	55791	KCNE3	10008
C1orf103	55791	ETHE1	23474
C1orf103	55791	CHD3	1107
C1orf103	55791	CBX1	10951
C1orf103	55791	NACA	4666
C1orf103	55791	SELENBP1	8991
C1orf103	55791	APLP1	333
C1orf103	55791	PSG9	5678
C1orf103	55791	CRCT1	54544
C1orf103	55791	GADD45G	10912
C1orf103	55791	SPG7	6687
C1orf103	55791	HMGB1	3146
C1orf103	55791	POLR2C	5432
C1orf103	55791	RRM1	6240
C1orf103	55791	PDCD5	9141
C1orf103	55791	PSMD11	5717
C1orf103	55791	NRBP1	29959
MNAT1	4331	CDK7	1022
MNAT1	4331	POU2F1	5451
MNAT1	4331	ERCC3	2071
MNAT1	4331	RB1	5925
MNAT1	4331	POU2F2	5452
MNAT1	4331	GTF2E2	2961
MNAT1	4331	E2F1	1869
MNAT1	4331	POU5F1	5460
MAST2	23139	DYNLL1	8655
MAST2	23139	TK1	7083
MAST2	23139	PTEN	5728
MAST2	23139	STK36	27148
MAST2	23139	SMN1	6606
MAST2	23139	SH3GL2	6456
DYNLL1	8655	ACTB	60
DYNLL1	8655	DYNC1I1	1780
DYNLL1	8655	PARD3	56288
DYNLL1	8655	NDUFA4L2	56901
DYNLL1	8655	NFKBIA	4792
DYNLL1	8655	ZNF354A	6940
DYNLL1	8655	DNMT1	1786
DYNLL1	8655	EEF1A1	1915
DYNLL1	8655	POLH	5429
DYNLL1	8655	HSPA8	3312
DYNLL1	8655	THAP8	199745
DYNLL1	8655	DNAJB9	4189
DYNLL1	8655	MARK3	4140
DYNLL1	8655	C14orf1	11161
DYNLL1	8655	RAB4A	5867
DYNLL1	8655	PAX6	5080
DYNLL1	8655	BCL2L11	10018
DYNLL1	8655	ZHX1	11244
DYNLL1	8655	LDHA	3939
DYNLL1	8655	NRF1	4899
DYNLL1	8655	DYNC1H1	1778
DYNLL1	8655	MTA1	9112
DYNLL1	8655	ZMYND11	10771
DYNLL1	8655	VIM	7431
DYNLL1	8655	TUBA3C	7278
RAB22A	57403	APPL2	55198
RAB22A	57403	RABAC1	10567
APPL2	55198	MTA2	9219
APPL2	55198	STAT2	6773
STAT2	6773	COPS4	51138
STAT2	6773	HDAC1	3065
STAT2	6773	ZFP36	7538
STAT2	6773	CREBBP	1387
STAT2	6773	SMARCA4	6597
STAT2	6773	NDEL1	81565
STAT2	6773	MED14	9282
COPS4	51138	USHBP1	83878
COPS4	51138	STAT2	6773
COPS4	51138	MBIP	51562
COPS4	51138	COPS2	9318
COPS4	51138	C19orf57	79173
COPS4	51138	COPS5	10987
COPS4	51138	TP53	7157
COPS4	51138	CCDC85B	11007
BMPR2	659	TUBB	203068
BMPR2	659	LSP1	4046
BMPR2	659	PDZRN3	23024
BMPR2	659	RABGGTA	5875
BMPR2	659	MOS	4342
BMPR2	659	MAP3K8	1326
BMPR2	659	GDF6	392255
BMPR2	659	BMP6	654
BMPR2	659	GDF9	2661
BMPR2	659	SULT1E1	6783
BMPR2	659	MAPK8	5599
BMPR2	659	HNRNPR	10236
BMPR2	659	LMX1A	4009
BMPR2	659	NOP56	10528
BMPR2	659	TOPBP1	11073
BMPR2	659	CTBP1	1487
BMPR2	659	TUBB4	10382
TUBB	203068	PFDN4	5203
TUBB	203068	ALDOA	226
TUBB	203068	YWHAB	7529
TUBB	203068	MAP6	4135
TUBB	203068	MAPT	4137
TUBB	203068	STAU1	6780
TUBB	203068	HDAC6	10013
TUBB	203068	DYNLL1	8655
TUBB	203068	MARK4	57787
TUBB	203068	TAOK2	9344
TUBB	203068	ESR1	2099
TUBB	203068	PLK1	5347
TUBB	203068	CRIPT	9419
TUBB	203068	MAP4	4134
TUBB	203068	ARL8B	55207
TUBB	203068	TBCD	6904
TUBB	203068	RAB8B	51762
TUBB	203068	HTT	3064
TUBB	203068	TGM2	7052
TUBB	203068	MX1	4599
TUBB	203068	NPHP1	4867
TUBB	203068	TTK	7272
TUBB	203068	C20orf20	55257
TUBB	203068	BRCA1	672
TUBB	203068	YWHAG	7532
FYN	2534	SNCA	6622
FYN	2534	ITK	3702
FYN	2534	MS4A1	931
FYN	2534	NPHS1	4868
FYN	2534	GRB10	2887
FYN	2534	HRAS	3265
FYN	2534	IRS1	3667
FYN	2534	CBL	867
FYN	2534	SOS1	6654
FYN	2534	CDC2	983
FYN	2534	C7orf25	79020
FYN	2534	CASP8	841
FYN	2534	WAS	7454
FYN	2534	RAVER1	125950
FYN	2534	SIT1	27240
FYN	2534	TUBA3C	7278
FYN	2534	SHC1	6464
FYN	2534	CRK	1398
FYN	2534	SH2D1A	4068
FYN	2534	CNN1	1264
FYN	2534	PECAM1	5175
FYN	2534	PRKCD	5580
FYN	2534	TUBA1B	10376
FYN	2534	STAT1	6772
FYN	2534	PLCG2	5336
FYN	2534	GNB2L1	10399
FYN	2534	FCGR2A	2212
FYN	2534	CNTN1	1272
FYN	2534	SKAP2	8935
FYN	2534	CDK5	1020
FYN	2534	CTNND2	1501
FYN	2534	CTNNB1	1499
FYN	2534	SPN	6693
FYN	2534	JUP	3728
FYN	2534	CD2AP	23607
FYN	2534	PIK3R1	5295
FYN	2534	TYK2	7297
FYN	2534	PXN	5829
FYN	2534	GRIN2A	2903
FYN	2534	CAV1	857
FYN	2534	WASF1	8936
FYN	2534	HNRNPK	3190
FYN	2534	NEDD9	4739
FYN	2534	VAV1	7409
FYN	2534	PRKCQ	5588
FYN	2534	CD2	914
FYN	2534	CSK	1445
FYN	2534	PRKCH	5583
FYN	2534	GRAP	10750
FYN	2534	MCAM	4162
FYN	2534	PTPRF	5792
FYN	2534	EVL	51466
FYN	2534	ATXN1	6310
FYN	2534	ITPR1	3708
FYN	2534	ADD2	119
FYN	2534	TNK2	10188
FYN	2534	PTPN5	84867
FYN	2534	MAP2	4133
FYN	2534	PRKCE	5581
FYN	2534	DYNLT1	6993
FYN	2534	C8orf33	65265
FYN	2534	ADAM15	8751
FYN	2534	MAPT	4137
FYN	2534	CTLA4	1493
FYN	2534	PIK3R2	5296
FYN	2534	TUBA4A	7277
FYN	2534	DOK3	79930
FYN	2534	PTK2	5747
FYN	2534	KHDRBS1	10657
FYN	2534	NMT1	4836
FYN	2534	CBLB	868
FYN	2534	PRKCZ	5590
FYN	2534	RAF1	5894
FYN	2534	BCAR1	9564
FYN	2534	TRPV4	59341
FYN	2534	FLOT1	10211
FYN	2534	BCL3	602
FYN	2534	CASP3	836
FYN	2534	CD5	921
FYN	2534	YTHDC1	91746
FYN	2534	RICS	9743
FYN	2534	UNC119	9094
FYN	2534	GRIN2B	2904
FYN	2534	SKAP1	8631
FYN	2534	FASLG	356
FYN	2534	PLD2	5338
FYN	2534	PLCG1	5335
FYN	2534	RASA1	5921
FYN	2534	TNNT1	7138
FYN	2534	LCP2	3937
SNCA	6622	MAPK8IP1	9479
SNCA	6622	TH	7054
SNCA	6622	ELK1	2002
SNCA	6622	CSNK2A2	1459
SNCA	6622	APLP1	333
SNCA	6622	MAPK1	5594
SNCA	6622	BAD	572
SNCA	6622	DOCK7	85440
SNCA	6622	CSNK1D	1453
SNCA	6622	MAPT	4137
SNCA	6622	SNCB	6620
SNCA	6622	YWHAB	7529
SNCA	6622	SNCAIP	9627
SNCA	6622	PARK2	5071
SNCA	6622	SDF4	51150
SNCA	6622	UBB	7314
SNCA	6622	CYCS	54205
SNCA	6622	A1BG	1
SNCA	6622	CDK4	1019
SNCA	6622	BCL2L1	598
SNCA	6622	EEF1A1	1915
SNCA	6622	YWHAE	7531
SNCA	6622	PLD1	5337
SNCA	6622	PDE4DIP	9659
SNCA	6622	CSNK2A1	1457
SNCA	6622	MAP1B	4131
SNCA	6622	SQSTM1	8878
SNCA	6622	EIF3G	8666
SNCA	6622	TPPP	11076
SNCA	6622	GAPDH	2597
PARD6A	50855	YWHAH	7533
PARD6A	50855	MARK4	57787
PARD6A	50855	MARK2	2011
PARD6A	50855	CRB3	92359
PARD6A	50855	PLCB3	5331
PARD6A	50855	PRKCI	5584
PARD6A	50855	PRKCZ	5590
PARD6A	50855	TGFBR1	7046
PARD6A	50855	PARD3	56288
CHUK	1147	PRKCI	5584
CHUK	1147	FKBP5	2289
CHUK	1147	KRT10	3858
CHUK	1147	TNFAIP3	7128
CHUK	1147	NR2C2	7182
CHUK	1147	IKBKAP	8518
CHUK	1147	CTNNB1	1499
CHUK	1147	NFKB2	4791
CHUK	1147	BAT1	7919
CHUK	1147	HSP90AB1	3326
CHUK	1147	NFKBIB	4793
CHUK	1147	NFKB1	4790
CHUK	1147	DSP	1832
CHUK	1147	HIST3H3	8290
CHUK	1147	TANK	10010
CHUK	1147	NFKBIA	4792
CHUK	1147	TRAF3IP2	10758
CHUK	1147	PRKDC	5591
CHUK	1147	ESR1	2099
CHUK	1147	NCOR2	9612
CHUK	1147	MAP3K7	6885
CHUK	1147	IKBKB	3551
CHUK	1147	ANXA13	312
CHUK	1147	NCOA3	8202
CHUK	1147	EIF2AK2	5610
CHUK	1147	UBE2E3	10477
CHUK	1147	IKBKG	8517
CHUK	1147	PEBP1	5037
CHUK	1147	RELA	5970
CHUK	1147	CDC37	11140
CHUK	1147	PBXIP1	57326
CHUK	1147	TP53	7157
CHUK	1147	FOXO3	2309
CHUK	1147	CREBBP	1387
PRKCI	5584	SQSTM1	8878
PRKCI	5584	NFKBIA	4792
PRKCI	5584	RAB2A	5862
PRKCI	5584	PARD3	56288
PRKCI	5584	YWHAH	7533
PRKCI	5584	TSC22D1	8848
PRKCI	5584	TTR	7276
PRKCI	5584	PDPK1	5170
PRKCI	5584	ADAP1	11033
TRAF2	7186	FXR2	9513
TRAF2	7186	MAP3K7IP1	10454
TRAF2	7186	FAM107A	11170
TRAF2	7186	FBXO28	23219
TRAF2	7186	KIAA0408	9729
TRAF2	7186	C16orf48	84080
TRAF2	7186	ZBTB16	7704
TRAF2	7186	GORASP2	26003
TRAF2	7186	MKNK2	2872
TRAF2	7186	DTNB	1838
TRAF2	7186	TCEB3B	51224
TRAF2	7186	AFF4	27125
TRAF2	7186	FLNA	2316
TRAF2	7186	TTRAP	51567
TRAF2	7186	RIBC2	26150
TRAF2	7186	NRIP1	8204
TRAF2	7186	DLGAP5	9787
TRAF2	7186	TBK1	29110
TRAF2	7186	NUDT18	79873
TRAF2	7186	MAST2	23139
TRAF2	7186	MAP4K2	5871
TRAF2	7186	RIPK1	8737
TRAF2	7186	TNFRSF1A	7132
TRAF2	7186	TNFAIP3	7128
TRAF2	7186	TRAF3IP2	10758
TRAF2	7186	BCL10	8915
TRAF2	7186	MAP3K7IP2	23118
TRAF2	7186	RGS14	10636
TRAF2	7186	CCDC33	80125
TRAF2	7186	LOC170082	170082
TRAF2	7186	DVL2	1856
TRAF2	7186	RFX3	5991
TRAF2	7186	CFLAR	8837
TRAF2	7186	ZNF646	9726
TRAF2	7186	FATE1	89885
TRAF2	7186	KIAA1267	284058
TRAF2	7186	USP7	7874
TRAF2	7186	ZMIZ1	57178
TRAF2	7186	RIPK2	8767
TRAF2	7186	ERN1	2081
TRAF2	7186	CDKN1B	1027
TRAF2	7186	CHUK	1147
TRAF2	7186	IPO11	51194
TRAF2	7186	TCEA2	6919
TRAF2	7186	UBQLN4	56893
TRAF2	7186	FADD	8772
TRAF2	7186	CAV1	857
TRAF2	7186	ATXN1	6310
TRAF2	7186	PKN1	5585
TRAF2	7186	TANK	10010
TRAF2	7186	TRADD	8717
TRAF2	7186	BAHD1	22893
TRAF2	7186	IKBKB	3551
TRAF2	7186	IRF4	3662
TRAF2	7186	SETD5	55209
TRAF2	7186	SOX9	6662
TRAF2	7186	BANP	54971
TRAF2	7186	CRY1	1407
TRAF2	7186	QARS	5859
TRAF2	7186	SPG21	51324
TRAF2	7186	MAP3K8	1326
TRAF2	7186	MAP4K5	11183
TRAF2	7186	RAD23A	5886
TRAF2	7186	ZNF205	7755
TRAF2	7186	MAPK9	5601
TRAF2	7186	BIRC3	330
TRAF2	7186	PEG3	5178
TRAF2	7186	PSMF1	9491
TRAF2	7186	TRIM37	4591
TRAF2	7186	CDK9	1025
TRAF2	7186	CALCOCO2	10241
TRAF2	7186	RALBP1	10928
TRAF2	7186	TRAIP	10293
TRAF2	7186	ZBTB25	7597
TRAF2	7186	CDCA3	83461
TRAF2	7186	HIVEP3	59269
TRAF2	7186	BIRC2	329
TRAF2	7186	AASDHPPT	60496
TRAF2	7186	THAP7	80764
TRAF2	7186	UBXN11	91544
TRAF2	7186	TNFRSF14	8764
TRAF2	7186	MAP3K5	4217
TRAF2	7186	ABLIM1	3983
TRAF2	7186	LOC116349	116349
TRAF2	7186	FBF1	85302
TRAF2	7186	ANKRD26L1	84832
TRAF2	7186	LZTS2	84445
TRAF2	7186	MAP3K14	9020
TRAF2	7186	TRAF1	7185
TRAF2	7186	NIF3L1	60491
TRAF2	7186	SPHK1	8877
TRAF2	7186	CASP8AP2	9994
TRAF2	7186	CASP8	841
TRAF2	7186	MIZF	25988
TRAF2	7186	SIAH2	6478
TRAF2	7186	PIN1	5300
TRAF2	7186	NR2C2	7182
TRAF2	7186	GSTP1	2950
TRAF2	7186	SPRY2	10253
TRAF2	7186	USP2	9099
TRAF2	7186	TRPC4AP	26133
TRAF2	7186	SOX30	11063
TRAF2	7186	CHMP2B	25978
TRAF2	7186	TRAF6	7189
TRAF2	7186	APEX2	27301
TRAF2	7186	LNX1	84708
TRAF2	7186	NECAP2	55707
TRAF2	7186	ZBTB43	23099
TRAF2	7186	CCDC130	81576
FXR2	9513	RALYL	138046
FXR2	9513	127557	127557
FXR2	9513	FMR1	2332
FXR2	9513	SNAP23	8773
FXR2	9513	C1orf149	64769
FXR2	9513	RBBP8	5932
FXR2	9513	TSC22D4	81628
FXR2	9513	PCBD1	5092
FXR2	9513	CALCOCO2	10241
FXR2	9513	AMOTL2	51421
FXR2	9513	LDOC1	23641
FXR2	9513	THAP1	55145
FXR2	9513	NECAB2	54550
FXR2	9513	KIAA1217	56243
FXR2	9513	RBPMS	11030
FXR2	9513	CCDC85B	11007
FXR2	9513	C10orf62	414157
FXR2	9513	FTH1	2495
FXR2	9513	CBS	875
FXR2	9513	KRT20	54474
FXR2	9513	TRIM29	23650
FXR2	9513	MCRS1	10445
FXR2	9513	COIL	8161
FXR2	9513	C19orf50	79036
PNRC1	10957	RARB	5915
PNRC1	10957	RARG	5916
PNRC1	10957	ESRRG	2104
PNRC1	10957	HNF4G	3174
PNRC1	10957	AR	367
PNRC1	10957	NR5A2	2494
PNRC1	10957	RORA	6095
PNRC1	10957	RORB	6096
RARB	5915	PSMC5	5705
RARB	5915	NCOR2	9612
RARB	5915	RXRB	6257
RARB	5915	NCOA1	8648
RARB	5915	NCOA3	8202
HOXD4	3233	PBX1	5087
HOXD4	3233	MEIS1	4211
PBX1	5087	HOXD10	3236
PBX1	5087	PKNOX1	5316
PBX1	5087	PBX2	5089
PBX1	5087	MEIS1	4211
PBX1	5087	HOXA5	3202
PBX1	5087	HOXB1	3211
FGFR1	2260	CRK	1398
FGFR1	2260	KPNB1	3837
FGFR1	2260	CREBBP	1387
FGFR1	2260	FDPS	2224
FGFR1	2260	TENC1	23371
FGFR1	2260	GRB2	2885
FGFR1	2260	SOS1	6654
FGFR1	2260	FRS3	10817
FGFR1	2260	GRB14	2888
FGFR1	2260	IL17RD	54756
FGFR1	2260	FRS2	10818
FGFR1	2260	RPS6KA1	6195
FGFR1	2260	NCK2	8440
FGFR1	2260	PIK3R1	5295
FGFR1	2260	BNIP2	663
FGFR1	2260	SLA	6503
FGFR1	2260	PIK3R2	5296
GADD45G	10912	CRIP2	1397
GADD45G	10912	SMARCB1	6598
GADD45G	10912	LOC440552	440552
GADD45G	10912	ESR1	2099
GADD45G	10912	PDE4DIP	9659
GADD45G	10912	C7orf64	84060
GADD45G	10912	PPARD	5467
GADD45G	10912	CDKN1A	1026
GADD45G	10912	EZH2	2146
GADD45G	10912	PIAS4	51588
GADD45G	10912	PLEKHM1	9842
GADD45G	10912	RARA	5914
GADD45G	10912	LUC7L2	51631
GADD45G	10912	PPARA	5465
GADD45G	10912	MIDN	90007
GADD45G	10912	MED31	51003
GADD45G	10912	PHAX	51808
GADD45G	10912	LUC7L	55692
GADD45G	10912	RXRA	6256
GADD45G	10912	GADD45A	1647
GADD45G	10912	TSNAX	7257
GADD45G	10912	HAP1	9001
GADD45G	10912	GADD45GIP1	90480
GADD45G	10912	DDAH2	23564
GADD45G	10912	PPARG	5468
GADD45G	10912	PCNA	5111
CRIP2	1397	GATA4	2626
CRIP2	1397	SRF	6722
KDR	3791	PTPN11	5781
RASA1	5921	KHDRBS1	10657
RASA1	5921	FES	2242
RASA1	5921	STAU1	6780
RASA1	5921	CKAP4	10970
RASA1	5921	HRAS	3265
RASA1	5921	TRMT2A	27037
RASA1	5921	SRC	6714
RASA1	5921	BCR	613
RASA1	5921	BBS10	79738
RASA1	5921	EIF1	10209
RASA1	5921	CSK	1445
RASA1	5921	ZNF579	163033
RASA1	5921	EZH2	2146
RASA1	5921	CD5	921
RASA1	5921	DNAJA3	9093
RASA1	5921	WWP1	11059
RASA1	5921	CASP3	836
RASA1	5921	ABL1	25
RASA1	5921	G3BP1	10146
RASA1	5921	RAP1A	5906
RASA1	5921	ACACA	31
RASA1	5921	AFAP1L2	84632
RASA1	5921	MAGI1	9223
RASA1	5921	SYN1	6853
RASA1	5921	EGFR	1956
RASA1	5921	AURKB	9212
RASA1	5921	HCK	3055
RASA1	5921	HTT	3064
RASA1	5921	SERPINA4	5267
RASA1	5921	BIRC5	332
RASA1	5921	ANXA6	309
RASA1	5921	WWP2	11060
RASA1	5921	GNB2L1	10399
RASA1	5921	XRCC6	2547
RASA1	5921	CASP7	840
AP2B1	163	FAM46C	54855
AP2B1	163	AP2M1	1173
AP2B1	163	POM121	9883
AP2B1	163	AP2A2	161
AP2B1	163	SMURF1	57154
AP2B1	163	MLH1	4292
AP2B1	163	NUP54	53371
AP2B1	163	HIP1	3092
AP2B1	163	NECAP2	55707
AP2B1	163	TERF2IP	54386
AP2B1	163	THAP1	55145
AP2B1	163	TUBGCP4	27229
AP2B1	163	KIAA0408	9729
AP2B1	163	SMAD4	4089
AP2B1	163	RIBC2	26150
AP2B1	163	ATM	472
PRKCB	5579	IKBKB	3551
PRKCB	5579	CHUK	1147
PRKCB	5579	MARCKS	4082
PRKCB	5579	GSK3B	2932
PRKCB	5579	HABP4	22927
PRKCB	5579	STXBP1	6812
PRKCB	5579	GJA1	2697
PRKCB	5579	PDLIM5	10611
PRKCB	5579	DAB2	1601
PRKCB	5579	PDPK1	5170
PRKCB	5579	ANXA7	310
PRKCB	5579	BMPR2	659
PRKCB	5579	PPFIA1	8500
PRKCB	5579	EIF4E	1977
PRKCB	5579	YWHAG	7532
PRKCB	5579	TOP2A	7153
PRKCB	5579	GRIN2D	2906
PRKCB	5579	ANXA2	302
PRKCB	5579	GAP43	2596
PRKCB	5579	PDLIM7	9260
PRKCB	5579	GSK3A	2931
PRKCB	5579	MKI67	4288
PRKCB	5579	DVL2	1856
PRKCB	5579	GNB2L1	10399
PRKCB	5579	MAPK6	5597
PRKCB	5579	ZMYND8	23613
PRKCB	5579	OCLN	4950
PRKCB	5579	RB1	5925
PRKCB	5579	PEBP1	5037
PRKCB	5579	RRAD	6236
PRKCB	5579	PA2G4	5036
PRKCB	5579	CARD11	84433
IKBKB	3551	MAP3K7	6885
IKBKB	3551	NFKB2	4791
IKBKB	3551	TNFAIP3	7128
IKBKB	3551	MAP3K3	4215
IKBKB	3551	NR2C2	7182
IKBKB	3551	NFKBIB	4793
IKBKB	3551	UTP3	57050
IKBKB	3551	IKBKAP	8518
IKBKB	3551	TBK1	29110
IKBKB	3551	MAP3K13	9175
IKBKB	3551	IKBKG	8517
IKBKB	3551	FOXO3	2309
IKBKB	3551	KEAP1	9817
IKBKB	3551	CREB3	10488
IKBKB	3551	TRAF3IP2	10758
IKBKB	3551	DDX5	1655
IKBKB	3551	NFKB1	4790
IKBKB	3551	PPP2R1A	5518
IKBKB	3551	RELA	5970
IKBKB	3551	GTF2E2	2961
IKBKB	3551	CDC37	11140
IKBKB	3551	FANCA	2175
IKBKB	3551	NCOA3	8202
IKBKB	3551	NFKBIA	4792
IKBKB	3551	PEBP1	5037
MDM2	4193	ESR1	2099
MDM2	4193	TAF1	6872
MDM2	4193	PML	5371
MDM2	4193	USP7	7874
MDM2	4193	HDAC1	3065
MDM2	4193	RB1	5925
MDM2	4193	EP300	2033
MDM2	4193	HIF1A	3091
MDM2	4193	KAT2B	8850
MDM2	4193	AR	367
MDM2	4193	TP53	7157
MDM2	4193	PIAS1	8554
MDM2	4193	RPL5	6125
MDM2	4193	USP2	9099
MDM2	4193	CREBBP	1387
MDM2	4193	TBP	6908
MDM2	4193	NR3C1	2908
MDM2	4193	EID1	23741
MDM2	4193	GTF2E2	2961
MDM2	4193	CDKN2A	1029
MDM2	4193	SUMO1	7341
MDM2	4193	TP73	7161
MDM2	4193	UBE2A	7319
MDM2	4193	POLE	5426
ESR1	2099	NR0B1	190
ESR1	2099	TRIP4	9325
ESR1	2099	JUN	3725
ESR1	2099	CCND1	595
ESR1	2099	FOXO1	2308
ESR1	2099	SMAD3	4088
ESR1	2099	RB1	5925
ESR1	2099	GADD45B	4616
ESR1	2099	USF1	7391
ESR1	2099	ARNT	405
ESR1	2099	JUNB	3726
ESR1	2099	MKNK2	2872
ESR1	2099	CITED1	4435
ESR1	2099	EP300	2033
ESR1	2099	CALM3	808
ESR1	2099	COPS5	10987
ESR1	2099	NR0B2	8431
ESR1	2099	ISL1	3670
ESR1	2099	PSMC5	5705
ESR1	2099	RNF14	9604
ESR1	2099	RBM39	9584
ESR1	2099	FOXO3	2309
ESR1	2099	TCF20	6942
ESR1	2099	NCOA1	8648
ESR1	2099	DDX54	79039
ESR1	2099	NFKB1	4790
ESR1	2099	CEBPB	1051
ESR1	2099	TRRAP	8295
ESR1	2099	NRIP1	8204
ESR1	2099	GTF2H1	2965
ESR1	2099	THRA	7067
ESR1	2099	PELP1	27043
ESR1	2099	RXRA	6256
ESR1	2099	NR2C2	7182
ESR1	2099	CCNT1	904
ESR1	2099	NCOA6	23054
ESR1	2099	SAFB2	9667
ESR1	2099	SMARCA4	6597
ESR1	2099	POU2F1	5451
ESR1	2099	TDG	6996
ESR1	2099	RELA	5970
ESR1	2099	CHD9	80205
ESR1	2099	151568	151568
ESR1	2099	TP53	7157
ESR1	2099	TAF10	6881
ESR1	2099	NCOR2	9612
ESR1	2099	SP3	6670
ESR1	2099	RNF4	6047
ESR1	2099	TRIM24	8805
ESR1	2099	FOXO4	4303
ESR1	2099	ESR2	2100
ESR1	2099	SMARCA2	6595
ESR1	2099	AR	367
ESR1	2099	PPARGC1B	133522
ESR1	2099	SMAD4	4089
ESR1	2099	NR2C1	7181
ESR1	2099	SMARCE1	6605
ESR1	2099	GTF2B	2959
ESR1	2099	PIAS1	8554
ESR1	2099	DNTTIP2	30836
ESR1	2099	MED1	5469
ESR1	2099	MED24	9862
ESR1	2099	MPG	4350
ESR1	2099	PNRC2	55629
ESR1	2099	UBE2I	7329
ESR1	2099	SP1	6667
ESR1	2099	BCAS2	10286
ESR1	2099	TRIM28	10155
ESR1	2099	THRB	7068
ESR1	2099	TADA3L	10474
ESR1	2099	AHR	196
ESR1	2099	BRCA1	672
ESR1	2099	ZBTB17	7709
ESR1	2099	CDK7	1022
ESR1	2099	SAFB	6294
ESR1	2099	NCOA2	10499
ESR1	2099	MNAT1	4331
ESR1	2099	NCOR1	9611
ESR1	2099	RBM23	55147
ESR1	2099	JARID1A	5927
ESR1	2099	TBP	6908
ESR1	2099	HNF4A	3172
ESR1	2099	NCOA3	8202
ESR1	2099	CREBBP	1387
ESR1	2099	RBM9	23543
ESR1	2099	CENPT	80152
ESR1	2099	RFX4	5992
ESR1	2099	PRPF6	24148
ESR1	2099	MAPK14	1432
ESR1	2099	PHB2	11331
ESR1	2099	PIAS3	10401
ESR1	2099	NR2F1	7025
ESR1	2099	CCNH	902
ESR1	2099	SREBF1	6720
ESR1	2099	JUND	3727
ESR1	2099	SMAD2	4087
ESR1	2099	RARA	5914
ESR1	2099	PPARGC1A	10891
KIT	3815	GRB10	2887
KIT	3815	YES1	7525
KIT	3815	CISH	1154
KIT	3815	GRAP2	9402
KIT	3815	JAK2	3717
KIT	3815	HCK	3055
KIT	3815	CBL	867
KIT	3815	PIK3R2	5296
KIT	3815	STAT5A	6776
KIT	3815	CBLB	868
KIT	3815	STAT5B	6777
KIT	3815	PRKCB	5579
KIT	3815	STAT1	6772
KIT	3815	PRKCA	5578
KIT	3815	SRC	6714
KIT	3815	RASA1	5921
KIT	3815	PLCG1	5335
KIT	3815	PLCE1	51196
KIT	3815	TEC	7006
KIT	3815	GRB2	2885
KIT	3815	CRK	1398
KIT	3815	GRB7	2886
KIT	3815	LCK	3932
KIT	3815	SPRED2	200734
KIT	3815	FYN	2534
KIT	3815	SOCS1	8651
KIT	3815	SOCS6	9306
KIT	3815	CRKL	1399
KIT	3815	PIK3CG	5294
KIT	3815	STAP1	26228
KIT	3815	LYN	4067
KIT	3815	CLTC	1213
KIT	3815	SH2B2	10603
KIT	3815	GRAP	10750
KIT	3815	ABL1	25
KIT	3815	MATK	4145
KIT	3815	PIK3R1	5295
KIT	3815	SPRED1	161742
GRB10	2887	ELK1	2002
GRB10	2887	GIGYF1	64599
GRB10	2887	AKT1	207
GRB10	2887	BCR	613
GRB10	2887	NEDD4	4734
GRB10	2887	SRC	6714
GRB10	2887	C4orf14	84273
GRB10	2887	EGFR	1956
GRB10	2887	MEGF10	84466
GRB10	2887	MAP3K14	9020
GRB10	2887	MAPK1	5594
GRB10	2887	MAP2K1	5604
GRB10	2887	RAF1	5894
MAPK1	5594	EIF4EBP1	1978
MAPK1	5594	KLF11	8462
MAPK1	5594	HIVEP1	3096
MAPK1	5594	RXRA	6256
MAPK1	5594	DUSP1	1843
MAPK1	5594	RPS6KA4	8986
MAPK1	5594	SMAD2	4087
MAPK1	5594	GORASP2	26003
MAPK1	5594	NCOA1	8648
MAPK1	5594	CDX2	1045
MAPK1	5594	RPS6KA1	6195
MAPK1	5594	PEBP1	5037
MAPK1	5594	BCL6	604
MAPK1	5594	NEFH	4744
MAPK1	5594	SMAD4	4089
MAPK1	5594	IER3	8870
MAPK1	5594	TGIF1	7050
MAPK1	5594	SREBF2	6721
MAPK1	5594	SMAD1	4086
MAPK1	5594	CEBPB	1051
MAPK1	5594	TOB1	10140
MAPK1	5594	TSC2	7249
MAPK1	5594	SP1	6667
MAPK1	5594	ZMYND11	10771
MAPK1	5594	ZFP36	7538
MAPK1	5594	GATA2	2624
MAPK1	5594	SREBF1	6720
MAPK1	5594	DUSP5	1847
MAPK1	5594	MCL1	4170
MAPK1	5594	HDAC4	9759
MAPK1	5594	PPARG	5468
MAPK1	5594	CEP55	55165
MAPK1	5594	DUSP9	1852
MAPK1	5594	MAPK14	1432
MAPK1	5594	PPP1CA	5499
MAPK1	5594	ESR1	2099
MAPK1	5594	CEP135	9662
MAPK1	5594	AR	367
MAPK1	5594	NR4A1	3164
MAPK1	5594	NR3C1	2908
MAPK1	5594	SLC9A1	6548
MAPK1	5594	RB1	5925
MAPK1	5594	MAFA	389692
MAPK1	5594	JUND	3727
MAPK1	5594	CALCOCO1	57658
MAPK1	5594	MKNK2	2872
MAPK1	5594	SORBS3	10174
MAPK1	5594	PLK3	1263
MAPK1	5594	MITF	4286
MAPK1	5594	GATA1	2623
MAPK1	5594	FOS	2353
MAPK1	5594	UBTF	7343
MAPK1	5594	MAPKAPK5	8550
MAPK1	5594	ETS1	2113
MAPK1	5594	KSR2	283455
MAPK1	5594	SCNN1G	6340
MAPK1	5594	ERF	2077
MAPK1	5594	SMAD3	4088
MAPK1	5594	CAD	790
MAPK1	5594	NDE1	54820
MAPK1	5594	MYB	4602
MAPK1	5594	TPR	7175
MAPK1	5594	DUSP16	80824
MAPK1	5594	TCF3	6929
MAPK1	5594	MAPK8	5599
MAPK1	5594	TP53	7157
MAPK1	5594	PPARA	5465
MAPK1	5594	NR5A1	2516
MAPK1	5594	MKNK1	8569
MAPK1	5594	NKX2-1	7080
MAPK1	5594	NCOA3	8202
MAPK1	5594	DUSP6	1848
MAPK1	5594	MAPKSP1	8649
MAPK1	5594	ELK1	2002
MAPK1	5594	FHL3	2275
MAPK1	5594	NUPL1	9818
EIF4EBP1	1978	EIF4E	1977
EIF4EBP1	1978	CSNK2A1	1457
EIF4EBP1	1978	MAPK14	1432
EIF4EBP1	1978	MAPKAPK5	8550
EIF4EBP1	1978	CSNK2A2	1459
EIF4EBP1	1978	CTF8	54921
TRAF1	7185	HIVEP3	59269
TRAF1	7185	AKAP8	10270
TRAF1	7185	FKBPL	63943
TRAF1	7185	TCF7L2	6934
TRAF1	7185	SPOP	8405
TRAF1	7185	TNFRSF1A	7132
TRAF1	7185	TNFAIP3	7128
TRAF1	7185	RNF31	55072
TRAF1	7185	CFLAR	8837
TRAF1	7185	NUPL1	9818
TRAF1	7185	KIAA1949	170954
TRAF1	7185	USP7	7874
TRAF1	7185	CASP6	839
TRAF1	7185	PARP1	142
TRAF1	7185	PDCD6IP	10015
TRAF1	7185	RIPK1	8737
TRAF1	7185	TRAF3IP2	10758
TRAF1	7185	AES	166
TRAF1	7185	IQGAP1	8826
TRAF1	7185	BIRC3	330
TRAF1	7185	DNAJA3	9093
TRAF1	7185	CASP3	836
TRAF1	7185	UTP6	55813
TRAF1	7185	MAP6	4135
TRAF1	7185	MAP3K14	9020
TRAF1	7185	DTNB	1838
TRAF1	7185	TRIM37	4591
TRAF1	7185	CASP10	843
TRAF1	7185	HMG20B	10362
TRAF1	7185	PIK3R2	5296
TRAF1	7185	GFI1B	8328
TRAF1	7185	CASP8	841
TRAF1	7185	TNFRSF14	8764
TRAF1	7185	RAI14	26064
TRAF1	7185	RIPK2	8767
TRAF1	7185	SRC	6714
HIVEP3	59269	FHL1	2273
CA12	771	ATP5C1	509
CA12	771	DAXX	1616
CA12	771	CUX1	1523
ATP5C1	509	PNO1	56902
ATP5C1	509	PJA1	64219
ATP5C1	509	CCND3	896
ATP5C1	509	MED15	51586
ATP5C1	509	PAWR	5074
NUDT21	11051	SHFM1	7979
NUDT21	11051	DBN1	1627
NUDT21	11051	ZBTB48	3104
NUDT21	11051	TLE1	7088
NUDT21	11051	JMJD1C	221037
NUDT21	11051	DNMT3L	29947
NUDT21	11051	EED	8726
NUDT21	11051	IKZF1	10320
NUDT21	11051	PSMF1	9491
NUDT21	11051	NIF3L1	60491
NUDT21	11051	SF3B1	23451
NUDT21	11051	POLR2C	5432
NUDT21	11051	RPLP1	6176
NUDT21	11051	ATXN1	6310
NUDT21	11051	SNRNP70	6625
NUDT21	11051	C7orf64	84060
SHFM1	7979	MAP1LC3B	81631
UBE2I	7329	PIAS2	9063
UBE2I	7329	SP3	6670
UBE2I	7329	ATF2	1386
UBE2I	7329	CEBPE	1053
UBE2I	7329	DNMT3A	1788
UBE2I	7329	CHMP4B	128866
UBE2I	7329	SLC2A4	6517
UBE2I	7329	PHC1	1911
UBE2I	7329	FMR1	2332
UBE2I	7329	TRIM29	23650
UBE2I	7329	ARNT	405
UBE2I	7329	SOX4	6659
UBE2I	7329	WT1	7490
UBE2I	7329	MKL1	57591
UBE2I	7329	TCF3	6929
UBE2I	7329	TP53	7157
UBE2I	7329	EP300	2033
UBE2I	7329	HIST4H4	121504
UBE2I	7329	SALL1	6299
UBE2I	7329	NR1D2	9975
UBE2I	7329	MYB	4602
UBE2I	7329	SNIP1	79753
UBE2I	7329	SIAH1	6477
UBE2I	7329	SREBF1	6720
UBE2I	7329	CBX4	8535
UBE2I	7329	PIAS1	8554
UBE2I	7329	TFAP2B	7021
UBE2I	7329	TOP1	7150
UBE2I	7329	ZNF451	26036
UBE2I	7329	ETS1	2113
UBE2I	7329	JUN	3725
UBE2I	7329	IKZF1	10320
UBE2I	7329	AR	367
UBE2I	7329	MITF	4286
UBE2I	7329	DNMT3B	1789
UBE2I	7329	HDAC1	3065
UBE2I	7329	IKZF3	22806
UBE2I	7329	ZNF646	9726
UBE2I	7329	DACH1	1602
UBE2I	7329	SREBF2	6721
UBE2I	7329	SIAH2	6478
UBE2I	7329	SUMO3	6612
UBE2I	7329	SUMO1	7341
UBE2I	7329	SATB1	6304
UBE2I	7329	RAD54B	25788
UBE2I	7329	RORB	6096
UBE2I	7329	IPO13	9670
UBE2I	7329	SOX10	6663
UBE2I	7329	ETV6	2120
PIAS2	9063	ELK1	2002
PIAS2	9063	UBE2I	7329
PIAS2	9063	CHMP4B	128866
PIAS2	9063	BAT1	7919
PIAS2	9063	AR	367
PIAS2	9063	SNIP1	79753
PIAS2	9063	MSX2	4488
PIAS2	9063	HDAC3	8841
PCNA	5111	CHAF1A	10036
PCNA	5111	CDK2	1017
PCNA	5111	CDT1	81620
PCNA	5111	POLL	27343
PCNA	5111	SUB1	10923
PCNA	5111	RFC4	5984
PCNA	5111	YBX1	4904
PCNA	5111	CCND3	896
PCNA	5111	EP300	2033
PCNA	5111	ERCC5	2073
PCNA	5111	MYBBP1A	10514
PCNA	5111	HDAC1	3065
PCNA	5111	RFC1	5981
BMX	660	ITK	3702
BMX	660	STAT5A	6776
BMX	660	SRC	6714
BMX	660	CASP3	836
BMX	660	PTK2	5747
BMX	660	PAK1	5058
BMX	660	STAT3	6774
BMX	660	STAT1	6772
ITK	3702	KPNA1	3836
ITK	3702	SMAD4	4089
ITK	3702	TGFBR1	7046
ITK	3702	BLNK	29760
ITK	3702	KPNA2	3838
ITK	3702	PLEKHM1	9842
ITK	3702	HNRNPK	3190
ITK	3702	KHDRBS1	10657
TCEB1	6921	LRRC41	10489
TCEB1	6921	MED8	112950
TCEB1	6921	TCEB3B	51224
TCEB1	6921	VHL	7428
LCK	3932	TRPV4	59341
LCK	3932	CTNND2	1501
LCK	3932	BCAR1	9564
LCK	3932	ITK	3702
LCK	3932	PRKCD	5580
LCK	3932	DAPP1	27071
LCK	3932	PECAM1	5175
LCK	3932	HCK	3055
LCK	3932	CBL	867
LCK	3932	SIT1	27240
LCK	3932	CD2	914
LCK	3932	PLCG2	5336
LCK	3932	SQSTM1	8878
LCK	3932	SH2B3	10019
LCK	3932	ESR1	2099
LCK	3932	RASA1	5921
LCK	3932	CTLA4	1493
LCK	3932	LIME1	54923
LCK	3932	LCP2	3937
LCK	3932	PSRC1	84722
LCK	3932	NFKBIA	4792
LCK	3932	CDC25C	995
LCK	3932	PXN	5829
LCK	3932	PIK3R1	5295
LCK	3932	NEDD9	4739
LCK	3932	PTPRF	5792
LCK	3932	MAPK1	5594
LCK	3932	LAX1	54900
LCK	3932	MS4A1	931
LCK	3932	STAT1	6772
LCK	3932	PRKACA	5566
LCK	3932	ESR2	2100
LCK	3932	PTK2	5747
LCK	3932	TUB	7275
LCK	3932	CD5	921
LCK	3932	CSNK2B	1460
LCK	3932	RAF1	5894
LCK	3932	SKAP1	8631
LCK	3932	FASLG	356
LCK	3932	DOK3	79930
LCK	3932	ADAM15	8751
LCK	3932	UNC119	9094
LCK	3932	GAB2	9846
LCK	3932	KHDRBS1	10657
LCK	3932	VAV1	7409
LCK	3932	SHC1	6464
LCK	3932	DEF6	50619
LCK	3932	DOK2	9046
LCK	3932	NOTCH1	4851
LCK	3932	SH2D1A	4068
LCK	3932	CSK	1445
LCK	3932	PRKCQ	5588
LCK	3932	MAP2K2	5605
LCK	3932	MAPK3	5595
LCK	3932	PLD2	5338
LCK	3932	TOX4	9878
LCK	3932	GRAP	10750
LCK	3932	STAT5A	6776
LCK	3932	MUC1	4582
LCK	3932	PLCG1	5335
LCK	3932	STAT3	6774
TRPV4	59341	PACSIN1	29993
TRPV4	59341	HCK	3055
TRPV4	59341	CALM1	801
SUMO2	6613	SP100	6672
SUMO2	6613	TP53BP2	7159
SUMO2	6613	TDG	6996
SUMO2	6613	PSMD11	5717
SUMO2	6613	SOX6	55553
SUMO2	6613	MSX1	4487
SUMO2	6613	SENP3	26168
SUMO2	6613	SAE1	10055
SUMO2	6613	SOX10	6663
SUMO2	6613	JUN	3725
SUMO2	6613	HDAC4	9759
SUMO2	6613	HDAC9	9734
SUMO2	6613	PML	5371
SUMO2	6613	FOS	2353
SUMO2	6613	CENPC1	1060
SUMO2	6613	PIAS4	51588
SUMO2	6613	SETDB1	9869
SUMO2	6613	ALAS1	211
SUMO2	6613	C10orf2	56652
SUMO2	6613	RANGAP1	5905
SUMO2	6613	RNF2	6045
SUMO2	6613	LEF1	51176
SUMO2	6613	UBE2I	7329
SUMO2	6613	CUL3	8452
SIN3A	25942	CBFA2T2	9139
SIN3A	25942	MBD2	8932
SIN3A	25942	HEY2	23493
SIN3A	25942	MAD1L1	8379
SIN3A	25942	DACH1	1602
SIN3A	25942	SAP30	8819
SIN3A	25942	MECP2	4204
SIN3A	25942	BCL6	604
SIN3A	25942	NCOR1	9611
SIN3A	25942	MXD1	4084
SIN3A	25942	HDAC1	3065
SIN3A	25942	IKZF1	10320
SIN3A	25942	TAL1	6886
SIN3A	25942	ETV6	2120
SIN3A	25942	HDAC2	3066
SIN3A	25942	CTBP1	1487
PLK1	5347	CEP55	55165
PLK1	5347	C9orf114	51490
PLK1	5347	ITSN1	6453
PLK1	5347	PSMB7	5695
PLK1	5347	TP53BP2	7159
PLK1	5347	MCM7	4176
PLK1	5347	LMO4	8543
PLK1	5347	PSMA3	5684
PLK1	5347	CPSF3L	54973
PLK1	5347	C6orf136	221545
PLK1	5347	MCM2	4171
PLK1	5347	ACTL6B	51412
PLK1	5347	TP53	7157
PLK1	5347	PPID	5481
PLK1	5347	MCM3	4172
PLK1	5347	LRP5L	91355
PLK1	5347	VRK3	51231
PLK1	5347	RECQL5	9400
PLK1	5347	PKMYT1	9088
PLK1	5347	C5orf25	375484
PLK1	5347	PSMA4	5685
PLK1	5347	PSMA7	5688
PLK1	5347	WEE1	7465
PLK1	5347	BRCA2	675
PLK1	5347	PIN1	5300
PLK1	5347	CIC	23152
PLK1	5347	RXRA	6256
PLK1	5347	CCDC115	84317
PLK1	5347	PSMB6	5694
PLK1	5347	FBXL5	26234
PLK1	5347	CDC25C	995
PLK1	5347	TPT1	7178
PLK1	5347	RNF126	55658
PLK1	5347	PSMA1	5682
ATP5A1	498	YWHAG	7532
ATP5A1	498	ATP5C1	509
ATP5A1	498	YWHAB	7529
YWHAG	7532	CENPJ	55835
YWHAG	7532	PPIG	9360
YWHAG	7532	BAT1	7919
YWHAG	7532	PRMT1	3276
YWHAG	7532	ZFP36	7538
YWHAG	7532	PRPF40A	55660
YWHAG	7532	ACIN1	22985
YWHAG	7532	SVIL	6840
YWHAG	7532	PNN	5411
YWHAG	7532	YWHAH	7533
YWHAG	7532	NEFL	4747
YWHAG	7532	PUF60	22827
YWHAG	7532	SMCR7L	54471
YWHAG	7532	HDAC7	51564
YWHAG	7532	RASSF8	11228
YWHAG	7532	CLK1	1195
YWHAG	7532	YAP1	10413
YWHAG	7532	USP8	9101
YWHAG	7532	TFE3	7030
YWHAG	7532	ERC1	23085
YWHAG	7532	SFN	2810
YWHAG	7532	ZAK	51776
YWHAG	7532	MCM5	4174
YWHAG	7532	TP53	7157
YWHAG	7532	NOLC1	9221
YWHAG	7532	FOXO3	2309
YWHAG	7532	MDM4	4194
YWHAG	7532	DDX17	10521
YWHAG	7532	CPSF3	51692
YWHAG	7532	CDC5L	988
YWHAG	7532	RASAL2	9462
YWHAG	7532	KIAA0408	9729
YWHAG	7532	MYCBP2	23077
YWHAG	7532	FOXO1	2308
YWHAG	7532	DYRK1A	1859
YWHAG	7532	FUSIP1	10772
YWHAG	7532	CEP250	11190
YWHAG	7532	DCP1A	55802
YWHAG	7532	RAB11FIP5	26056
YWHAG	7532	PRKDC	5591
YWHAG	7532	PGAM5	192111
YWHAG	7532	SRPK1	6732
YWHAG	7532	TP53BP2	7159
YWHAG	7532	MPRIP	23164
YWHAG	7532	HNRNPM	4670
YWHAG	7532	ING1	3621
YWHAG	7532	EPN2	22905
YWHAG	7532	HNRNPAB	3182
YWHAG	7532	GBF1	8729
YWHAG	7532	TBC1D4	9882
YWHAG	7532	EWSR1	2130
YWHAG	7532	TAF15	8148
YWHAG	7532	DYNC1H1	1778
YWHAG	7532	SF3B3	23450
YWHAG	7532	LBR	3930
YWHAG	7532	LARP1	23367
YWHAG	7532	DOCK7	85440
YWHAG	7532	HDAC4	9759
YWHAG	7532	SFRS3	6428
EEF1A1	1915	TP53BP2	7159
EEF1A1	1915	ANXA7	310
EEF1A1	1915	SMN1	6606
EEF1A1	1915	IMMT	10989
EEF1A1	1915	APLP1	333
EEF1A1	1915	ARIH2	10425
EEF1A1	1915	PQBP1	10084
EEF1A1	1915	LAMA4	3910
EEF1A1	1915	ZCCHC10	54819
EEF1A1	1915	DARS	1615
EEF1A1	1915	CCDC130	81576
EEF1A1	1915	COX17	10063
EEF1A1	1915	PFN2	5217
EEF1A1	1915	C5orf13	9315
EEF1A1	1915	RNF10	9921
EEF1A1	1915	AXIN1	8312
EEF1A1	1915	TK1	7083
EEF1A1	1915	C11orf79	54949
EEF1A1	1915	ANKRD24	170961
EEF1A1	1915	SMAD2	4087
EEF1A1	1915	POLR2C	5432
EEF1A1	1915	WARS	7453
EEF1A1	1915	KCNE3	10008
EEF1A1	1915	RFC5	5985
EEF1A1	1915	RPLP1	6176
EEF1A1	1915	SMAD4	4089
EEF1A1	1915	CKS2	1164
EEF1A1	1915	EXOSC4	54512
EEF1A1	1915	PABPC4	8761
EEF1A1	1915	TPT1	7178
EEF1A1	1915	CCL18	6362
EEF1A1	1915	CRCT1	54544
EEF1A1	1915	BRMS1	25855
EEF1A1	1915	PSMD11	5717
EEF1A1	1915	XPO5	57510
EEF1A1	1915	TGIF1	7050
EEF1A1	1915	TMPRSS3	64699
EEF1A1	1915	BTBD2	55643
EEF1A1	1915	PAFAH1B3	5050
EEF1A1	1915	YWHAG	7532
EEF1A1	1915	ITSN1	6453
EEF1A1	1915	GADD45G	10912
EEF1A1	1915	MAD2L1BP	9587
EEF1A1	1915	TAF9	6880
EEF1A1	1915	PTPN4	5775
EEF1A1	1915	PSG9	5678
EEF1A1	1915	MNAT1	4331
EEF1A1	1915	PCDHA4	56144
EEF1A1	1915	MRPL42	28977
EEF1A1	1915	RPA2	6118
EEF1A1	1915	ZNF24	7572
EEF1A1	1915	MLLT3	4300
EEF1A1	1915	SERPINB9	5272
EEF1A1	1915	DLEU1	10301
EEF1A1	1915	CDKN1A	1026
EEF1A1	1915	GADD45A	1647
EEF1A1	1915	DUSP7	1849
EEF1A1	1915	POLE2	5427
EEF1A1	1915	SULT1E1	6783
EEF1A1	1915	TMSB4X	7114
JUN	3725	NCOA2	10499
JUN	3725	NFE2L1	4779
JUN	3725	UBE2I	7329
JUN	3725	NFYA	4800
JUN	3725	BCL6	604
JUN	3725	ETS2	2114
JUN	3725	TRIP4	9325
JUN	3725	ATF1	466
JUN	3725	SP1	6667
JUN	3725	EGR1	1958
JUN	3725	SOX8	30812
JUN	3725	SMAD3	4088
JUN	3725	POU1F1	5449
JUN	3725	SUMO3	6612
JUN	3725	MAF	4094
JUN	3725	TGIF1	7050
JUN	3725	SPIB	6689
JUN	3725	FOS	2353
JUN	3725	TAF1	6872
JUN	3725	EP300	2033
JUN	3725	HOXA9	3205
JUN	3725	SPI1	6688
JUN	3725	GTF2B	2959
JUN	3725	HIF1A	3091
JUN	3725	SOX10	6663
JUN	3725	SKI	6497
JUN	3725	AR	367
JUN	3725	TCF20	6942
JUN	3725	TBP	6908
JUN	3725	GTF2F2	2963
JUN	3725	NCOA1	8648
JUN	3725	HMGA1	3159
JUN	3725	ELF3	1999
JUN	3725	NCOA3	8202
JUN	3725	RB1	5925
JUN	3725	MYBBP1A	10514
JUN	3725	HCFC1	3054
JUN	3725	ETS1	2113
JUN	3725	NR5A1	2516
JUN	3725	CREBBP	1387
JUN	3725	ERG	2078
JUN	3725	HHEX	3087
JUN	3725	ATF4	468
JUN	3725	DDIT3	1649
JUN	3725	ATF2	1386
JUN	3725	RUNX1	861
JUN	3725	RUNX2	860
JUN	3725	EN1	2019
JUN	3725	HOXC8	3224
JUN	3725	JDP2	122953
JUN	3725	NFE2L2	4780
JUN	3725	GATA2	2624
JUN	3725	HDAC3	8841
NCOA2	10499	HIF1A	3091
NCOA2	10499	CCND3	896
NCOA2	10499	CARM1	10498
NCOA2	10499	MEF2C	4208
NCOA2	10499	PPARG	5468
NCOA2	10499	RORA	6095
NCOA2	10499	THRB	7068
NCOA2	10499	JUN	3725
NCOA2	10499	AHR	196
NCOA2	10499	EP300	2033
NCOA2	10499	CREBBP	1387
NCOA2	10499	RXRA	6256
NCOA2	10499	AR	367
NCOA2	10499	CCNT1	904
NCOA2	10499	SMARCE1	6605
NCOA2	10499	DLX5	1749
NCOA2	10499	ARNT	405
KIAA1377	57562	SNRPG	6637
KIAA1377	57562	POLD1	5424
KIAA1377	57562	C7orf20	51608
KIAA1377	57562	BRD1	23774
KIAA1377	57562	AKTIP	64400
KIAA1377	57562	KPNA2	3838
KIAA1377	57562	FAM118B	79607
KIAA1377	57562	ZNF24	7572
KIAA1377	57562	LOC63920	63920
KIAA1377	57562	GEMIN7	79760
KIAA1377	57562	NPM3	10360
KIAA1377	57562	PMF1	11243
KIAA1377	57562	APLP1	333
KIAA1377	57562	HAP1	9001
KIAA1377	57562	NAT9	26151
KIAA1377	57562	40179	6303
KIAA1377	57562	RPA2	6118
KIAA1377	57562	RUVBL1	8607
KIAA1377	57562	RAN	5901
KIAA1377	57562	PDCD5	9141
KIAA1377	57562	GOLGB1	2804
KIAA1377	57562	KIF15	56992
KIAA1377	57562	BRD7	29117
KIAA1377	57562	CDKN2B	1030
KIAA1377	57562	JTV1	7965
KIAA1377	57562	IMMT	10989
KIAA1377	57562	KBTBD7	84078
KIAA1377	57562	CSTF2	1478
KIAA1377	57562	SUPT5H	6829
KIAA1377	57562	MAD2L1BP	9587
KIAA1377	57562	GSTO1	9446
KIAA1377	57562	VIM	7431
KIAA1377	57562	ING5	84289
KIAA1377	57562	EPN1	29924
KIAA1377	57562	GADD45G	10912
KIAA1377	57562	PFDN1	5201
KIAA1377	57562	CCDC99	54908
KIAA1377	57562	FAM134A	79137
KIAA1377	57562	TXNDC9	10190
KIAA1377	57562	SMAD9	4093
KIAA1377	57562	BARD1	580
KIAA1377	57562	EIF2S2	8894
KIAA1377	57562	HTT	3064
KIAA1377	57562	MAPK9	5601
KIAA1377	57562	LUC7L2	51631
KIAA1377	57562	CRCT1	54544
KIAA1377	57562	ARIH2	10425
KIAA1377	57562	MYST2	11143
KIAA1377	57562	ROGDI	79641
KIAA1377	57562	KAT5	10524
KIAA1377	57562	NUDT21	11051
KIAA1377	57562	C1orf103	55791
KIAA1377	57562	DUSP23	54935
KIAA1377	57562	PRKRA	8575
KIAA1377	57562	ATRX	546
KIAA1377	57562	BMI1	648
KIAA1377	57562	RBM23	55147
KIAA1377	57562	DUSP12	11266
KIAA1377	57562	GRINL1A	81488
KIAA1377	57562	DLEU1	10301
SNRPG	6637	TLE1	7088
SNRPG	6637	TACC1	6867
SNRPG	6637	DDX20	11218
RABGEF1	27342	UBB	7314
RABGEF1	27342	YWHAB	7529
RABGEF1	27342	C19orf50	79036
RABGEF1	27342	RAB4A	5867
GNA15	2769	IL8RB	3579
GNA15	2769	OPRM1	4988
GNA15	2769	OPRD1	4985
XRCC6	2547	POU2F1	5451
XRCC6	2547	CCT3	7203
XRCC6	2547	KIAA0182	23199
XRCC6	2547	TBCD	6904
XRCC6	2547	CDKN1A	1026
XRCC6	2547	SMAD7	4092
XRCC6	2547	KAT2A	2648
XRCC6	2547	RPLP1	6176
XRCC6	2547	WRN	7486
XRCC6	2547	PCNA	5111
XRCC6	2547	ZNF512B	57473
XRCC6	2547	HOXC4	3221
XRCC6	2547	NCOA6	23054
XRCC6	2547	MSX2	4488
XRCC6	2547	MRE11A	4361
XRCC6	2547	MAPK8	5599
XRCC6	2547	HTT	3064
XRCC6	2547	BARD1	580
XRCC6	2547	CBX5	23468
XRCC6	2547	SMAD3	4088
XRCC6	2547	VBP1	7411
XRCC6	2547	AR	367
XRCC6	2547	TADA3L	10474
XRCC6	2547	BTG1	694
XRCC6	2547	PRKDC	5591
XRCC6	2547	NCF4	4689
XRCC6	2547	XRCC5	7520
XRCC6	2547	PAFAH1B3	5050
XRCC6	2547	SIRT1	23411
XRCC6	2547	ACD	65057
XRCC6	2547	POU2F2	5452
XRCC6	2547	NIT1	4817
XRCC6	2547	KIAA0408	9729
XRCC6	2547	PDPK1	5170
XRCC6	2547	NHP2L1	4809
XRCC6	2547	HERPUD1	9709
XRCC6	2547	SDHC	6391
XRCC6	2547	TP53	7157
XRCC6	2547	CHEK1	1111
XRCC6	2547	CMTM6	54918
XRCC6	2547	HSF1	3297
XRCC6	2547	EID1	23741
XRCC6	2547	SKIL	6498
XRCC6	2547	RPS10	6204
XRCC6	2547	APEX1	328
XRCC6	2547	PGR	5241
XRCC6	2547	SERPINB9	5272
XRCC6	2547	FMNL1	752
XRCC6	2547	RBBP4	5928
XRCC6	2547	POR	5447
XRCC6	2547	CCNA1	8900
XRCC6	2547	RUNX2	860
XRCC6	2547	PNRC2	55629
RBBP4	5928	HDAC3	8841
RBBP4	5928	HDAC4	9759
RBBP4	5928	MBD2	8932
RBBP4	5928	SUV39H1	6839
RBBP4	5928	HDAC2	3066
RBBP4	5928	RBP1	5947
RBBP4	5928	RB1	5925
RBBP4	5928	MTA2	9219
RBBP4	5928	HDAC1	3065
RBBP4	5928	SP3	6670
RBBP4	5928	SAP30	8819
RBBP4	5928	SP1	6667
RBBP4	5928	CREBBP	1387
RBBP4	5928	SIN3A	25942
RBBP4	5928	SPEN	23013
RBBP4	5928	RPN1	6184
HDAC3	8841	GATA2	2624
HDAC3	8841	ARID4A	5926
HDAC3	8841	HDAC1	3065
HDAC3	8841	BCOR	54880
HDAC3	8841	NCOR2	9612
HDAC3	8841	CREBBP	1387
HDAC3	8841	RUNX1T1	862
HDAC3	8841	HDAC4	9759
HDAC3	8841	HDAC10	83933
HDAC3	8841	NCOR1	9611
HDAC3	8841	TBL1X	6907
HDAC3	8841	NR2C1	7181
HDAC3	8841	PPARG	5468
HDAC3	8841	HR	55806
HDAC3	8841	SMYD1	150572
HDAC3	8841	PIAS2	9063
HDAC3	8841	RB1	5925
HDAC3	8841	RUNX2	860
HDAC3	8841	CBFA2T3	863
HDAC3	8841	SUV39H1	6839
HDAC3	8841	YY1	7528
HDAC3	8841	HDAC9	9734
HDAC3	8841	JUN	3725
HDAC3	8841	RBBP4	5928
BCL10	8915	MAP3K7	6885
BCL10	8915	NLRC4	58484
BCL10	8915	SOCS3	9021
BCL10	8915	RIPK2	8767
BCL10	8915	UBE2N	7334
BCL10	8915	PELI2	57161
BCL10	8915	IKBKG	8517
BCL10	8915	UBE2V2	7336
BCL10	8915	CHUK	1147
BCL10	8915	CARD9	64170
BCL10	8915	CARD14	79092
BCL10	8915	CARD11	84433
BCL10	8915	AKT1	207
BCL10	8915	CASP9	842
CASP8	841	NR1H4	9971
CASP8	841	PIAS1	8554
CASP8	841	TFCP2	7024
CASP8	841	AR	367
CASP8	841	APAF1	317
CASP8	841	CASP8AP2	9994
CASP8	841	EIF2AK2	5610
CASP8	841	SUMO1	7341
CASP8	841	RYBP	23429
CASP8	841	GMEB1	10691
CASP8	841	RB1	5925
CASP8	841	BID	637
CASP8	841	CHUK	1147
CASP8	841	IKBKG	8517
CASP8	841	BCL2L1	598
CASP8	841	CTNNB1	1499
CASP8	841	IKBKB	3551
CASP8	841	MAP1LC3B	81631
CASP8	841	SRF	6722
CASP8	841	PICALM	8301
CASP8	841	FAF1	11124
CASP8	841	PEA15	8682
CASP8	841	CDKN1B	1027
CASP8	841	CDC2L1	984
CASP8	841	KRT18	3875
CASP8	841	PARP2	10038
CASP8	841	STK24	8428
CASP8	841	VIM	7431
CASP8	841	NOL3	8996
CASP8	841	HIP1	3092
CASP8	841	CFLAR	8837
CASP8	841	BCL2	596
CASP8	841	CASP3	836
CASP8	841	CRADD	8738
CASP8	841	PCYT1A	5130
CASP8	841	RIPK1	8737
CASP8	841	CHD3	1107
CASP8	841	DEDD	9191
CASP8	841	CASP6	839
CASP8	841	USO1	8615
CASP8	841	CASP10	843
NR1H4	9971	NCOR2	9612
NR1H4	9971	NCOA1	8648
NR1H4	9971	RXRA	6256
NR1H4	9971	PPARGC1A	10891
BAZ1A	11177	SATB1	6304
SMARCA5	8467	BAZ1B	9031
HSH2D	84941	TNK2	10188
TNK2	10188	SFRS5	6430
TNK2	10188	WWOX	51741
TNK2	10188	RPL18A	6142
WNT1	7471	FZD9	8326
FLNA	2316	CAMK2G	818
FLNA	2316	BRCA2	675
FLNA	2316	AR	367
FLNA	2316	PRKCA	5578
FLNA	2316	MYOT	9499
FLNA	2316	PSEN2	5664
FLNA	2316	RHOA	387
FLNA	2316	PSEN1	5663
FLNA	2316	FLNB	2317
FLNA	2316	PAK1	5058
FLNA	2316	TTN	7273
FLNA	2316	TNIP2	79155
FLNA	2316	VHL	7428
FLNA	2316	CEACAM1	634
FLNA	2316	BRCA1	672
FLNA	2316	MAP2K4	6416
FLNA	2316	RAC1	5879
FLNA	2316	ARRB1	408
FLNA	2316	SMAD3	4088
FLNA	2316	KCNJ2	3759
FLNA	2316	NPHP1	4867
FLNA	2316	YWHAG	7532
FLNA	2316	TRIO	7204
FLNA	2316	SMAD5	4090
FLNA	2316	SHBG	6462
FLNA	2316	CDC42	998
FLNA	2316	CAV1	857
FLNA	2316	LMNA	4000
FLNA	2316	GRIK3	2899
FLNA	2316	MAPK14	1432
FLNA	2316	RALA	5898
CAMK2G	818	PLCB3	5331
CAMK2G	818	CREM	1390
CAMK2G	818	SMAD4	4089
CAMK2G	818	MYLK	4638
CAMK2G	818	SMAD3	4088
CAMK2G	818	CABP2	51475
CAMK2G	818	ATF1	466
EP300	2033	EGR1	1958
EP300	2033	ING4	51147
EP300	2033	MEF2D	4209
EP300	2033	CEBPD	1052
EP300	2033	AHR	196
EP300	2033	MYB	4602
EP300	2033	HOXB1	3211
EP300	2033	KAT2A	2648
EP300	2033	MYC	4609
EP300	2033	MITF	4286
EP300	2033	TCF3	6929
EP300	2033	PAX6	5080
EP300	2033	IRF1	3659
EP300	2033	ZRANB2	9406
EP300	2033	GABPA	2551
EP300	2033	JDP2	122953
EP300	2033	NAP1L4	4676
EP300	2033	HOXB2	3212
EP300	2033	ASCL1	429
EP300	2033	RUNX1	861
EP300	2033	ETV1	2115
EP300	2033	SP1	6667
EP300	2033	AR	367
EP300	2033	HOXA10	3206
EP300	2033	CTBP1	1487
EP300	2033	TACC2	10579
EP300	2033	MEF2A	4205
EP300	2033	HOXB6	3216
EP300	2033	TCF4	6925
EP300	2033	TRIP4	9325
EP300	2033	CITED1	4435
EP300	2033	NCOA6	23054
EP300	2033	NEUROD1	4760
EP300	2033	HOXD4	3233
EP300	2033	PCNA	5111
EP300	2033	USF2	7392
EP300	2033	SATB1	6304
EP300	2033	CTBP2	1488
EP300	2033	HOXB4	3214
EP300	2033	RUNX3	864
EP300	2033	SUV39H1	6839
EP300	2033	SNIP1	79753
EP300	2033	MAF	4094
EP300	2033	TP53	7157
EP300	2033	CREBBP	1387
EP300	2033	ZEB1	6935
EP300	2033	NCOA1	8648
EP300	2033	RORA	6095
EP300	2033	MYBL2	4605
EP300	2033	NCOA3	8202
EP300	2033	KAT2B	8850
EP300	2033	IRF2	3660
EP300	2033	NCOA2	10499
EP300	2033	TAL1	6886
EP300	2033	HOXB7	3217
EP300	2033	ELF3	1999
EP300	2033	SMAD7	4092
EP300	2033	CITED4	163732
EP300	2033	TADA3L	10474
EP300	2033	ZNF76	7629
EP300	2033	YY1	7528
EP300	2033	MEF2C	4208
EP300	2033	NFATC2	4773
EP300	2033	CEBPA	1050
EP300	2033	PROX1	5629
EP300	2033	RB1	5925
EP300	2033	SMAD1	4086
EP300	2033	NFYB	4801
EP300	2033	MPG	4350
EP300	2033	SS18L1	26039
EP300	2033	NPAS2	4862
EP300	2033	CARM1	10498
EP300	2033	TCF12	6938
EP300	2033	SUB1	10923
EP300	2033	CRX	1406
EP300	2033	ARNT	405
EP300	2033	RUNX2	860
EP300	2033	ZBTB17	7709
EP300	2033	TBP	6908
EP300	2033	SET	6418
EP300	2033	E2F5	1875
EP300	2033	UBE2I	7329
EP300	2033	GATA4	2626
EP300	2033	TRERF1	55809
EP300	2033	SMAD3	4088
EP300	2033	BCL6	604
EP300	2033	NR2F2	7026
EP300	2033	EPAS1	2034
EP300	2033	NUPR1	26471
EP300	2033	ZFPM2	23414
EP300	2033	HIF1A	3091
EP300	2033	POU3F2	5454
EP300	2033	LEF1	51176
EP300	2033	JUN	3725
EP300	2033	OLIG2	10215
EP300	2033	TWIST1	7291
UTP14A	10813	ARIH2	10425
UTP14A	10813	TERF1	7013
UTP14A	10813	VIM	7431
UTP14A	10813	CEP70	80321
UTP14A	10813	CCDC85B	11007
UTP14A	10813	CCDC106	29903
UTP14A	10813	RPA2	6118
UTP14A	10813	GADD45G	10912
UTP14A	10813	RNF10	9921
UTP14A	10813	DLEU1	10301
UTP14A	10813	HOOK2	29911
UTP14A	10813	RP4-691N24.1	22981
UTP14A	10813	TINAGL1	64129
UTP14A	10813	TP53BP2	7159
UTP14A	10813	HTT	3064
UTP14A	10813	PTEN	5728
UTP14A	10813	ZNF24	7572
UTP14A	10813	AKTIP	64400
UTP14A	10813	APLP1	333
UTP14A	10813	LDOC1	23641
ARIH2	10425	KAT5	10524
ARIH2	10425	UBE2L3	7332
ARIH2	10425	CBR3	874
ARIH2	10425	TP53	7157
PUF60	22827	FUBP1	8880
PUF60	22827	SAP30BP	29115
PUF60	22827	CHD3	1107
PUF60	22827	YWHAG	7532
FUBP1	8880	CCNH	902
FUBP1	8880	TLE1	7088
CDC2L5	8621	CHMP4A	29082
CHMP4A	29082	CHMP4B	128866
ABL1	25	NEDD9	4739
ABL1	25	CABLES1	91768
ABL1	25	BRCA1	672
ABL1	25	YTHDC1	91746
ABL1	25	HCK	3055
ABL1	25	TP53	7157
ABL1	25	CASP9	842
ABL1	25	DDB2	1643
ABL1	25	RAD52	5893
ABL1	25	BCAR1	9564
ABL1	25	XRCC6	2547
ABL1	25	SORBS2	8470
ABL1	25	WASF1	8936
ABL1	25	MDM2	4193
ABL1	25	ATM	472
ABL1	25	DDB1	1642
ABL1	25	APBB1	322
ABL1	25	RB1	5925
ABL1	25	SORBS1	10580
ABL1	25	GPX1	2876
ABL1	25	CDK5	1020
ABL1	25	RAD51	5888
ABL1	25	POLR2A	5430
ABL1	25	PAK2	5062
ABL1	25	RFX1	5989
ABL1	25	TERT	7015
ABL1	25	PRKD1	5587
ABL1	25	PTPN12	5782
ABL1	25	SFN	2810
ABL1	25	TP73	7161
ABL1	25	CDKN1B	1027
ABL1	25	YWHAE	7531
ABL1	25	RAN	5901
ABL1	25	JUN	3725
ABL1	25	CRK	1398
ABL1	25	CTNND2	1501
ABL1	25	YWHAG	7532
ABL1	25	RAD9A	5883
ABL1	25	PLSCR1	5359
ABL1	25	MAP4K5	11183
ABL1	25	CAV1	857
ABL1	25	CDC2	983
ABL1	25	MAPT	4137
ABL1	25	ST5	6764
ABL1	25	YWHAB	7529
ABL1	25	ABI2	10152
ABL1	25	ADAM15	8751
ABL1	25	YWHAH	7533
ABL1	25	YWHAZ	7534
ABL1	25	PRKDC	5591
ABL1	25	SOS2	6655
ABL1	25	BCR	613
ABL1	25	RIN1	9610
NEDD9	4739	ID2	3398
NEDD9	4739	SMAD1	4086
NEDD9	4739	PTPN12	5782
NEDD9	4739	TRIP6	7205
NEDD9	4739	ZYX	7791
NEDD9	4739	SMAD3	4088
NEDD9	4739	TCF3	6929
NEDD9	4739	ELSPBP1	64100
NEDD9	4739	SMAD2	4087
SPOP	8405	DDIT3	1649
SPOP	8405	PDX1	3651
SPOP	8405	TRAF1	7185
SPOP	8405	H2AFY	9555
SPOP	8405	DPPA2	151871
SPOP	8405	RXRB	6257
SPOP	8405	ZBTB16	7704
DDIT3	1649	FOS	2353
DDIT3	1649	CEBPE	1053
DDIT3	1649	HLF	3131
DDIT3	1649	JUN	3725
DDIT3	1649	MAFG	4097
DDIT3	1649	CEBPG	1054
DDIT3	1649	CREB3	10488
GAPDH	2597	NR1H4	9971
GAPDH	2597	PCDHA4	56144
GAPDH	2597	LAMA4	3910
GAPDH	2597	PAFAH1B3	5050
GAPDH	2597	HTT	3064
GAPDH	2597	KCNE3	10008
GAPDH	2597	NFYC	4802
GAPDH	2597	PRKCI	5584
GAPDH	2597	PSMD11	5717
GAPDH	2597	GSK3B	2932
GAPDH	2597	TK1	7083
GAPDH	2597	SLC2A4	6517
GAPDH	2597	KARS	3735
GAPDH	2597	RPA2	6118
GAPDH	2597	BID	637
GAPDH	2597	OSTF1	26578
GAPDH	2597	GADD45A	1647
GAPDH	2597	PGK1	5230
GAPDH	2597	CAMK4	814
GAPDH	2597	SMN1	6606
GAPDH	2597	SERPINB9	5272
GAPDH	2597	BTBD2	55643
GAPDH	2597	HES1	3280
GAPDH	2597	ANXA7	310
GAPDH	2597	ATXN1	6310
GAPDH	2597	RBM5	10181
GAPDH	2597	CAMK2B	816
GAPDH	2597	ATN1	1822
GAPDH	2597	KAT5	10524
GAPDH	2597	HNF4G	3174
GAPDH	2597	AR	367
GAPDH	2597	RAB2A	5862
GAPDH	2597	DYNLL1	8655
GAPDH	2597	ACTB	60
CCR5	1234	CXCR4	7852
CCR5	1234	CD4	920
CCR5	1234	JAK1	3716
ITGB5	3693	DAB1	1600
ACTA1	58	PAK1	5058
ACTA1	58	PARVA	55742
ACTA1	58	TMSB4X	7114
ACTA1	58	JUB	84962
ACTA1	58	UTRN	7402
ACTA1	58	TNNI3	7137
ACTA1	58	CFL1	1072
ACTA1	58	AIF1	199
ACTA1	58	PRKCA	5578
ACTA1	58	FHOD1	29109
ACTA1	58	CNN1	1264
ACTA1	58	NR3C2	4306
ACTA1	58	PRKCD	5580
ACTA1	58	CTTN	2017
ACTA1	58	RAC1	5879
ACTA1	58	MYLK	4638
ACTA1	58	GAS7	8522
ACTA1	58	TPM3	7170
ACTA1	58	KIF23	9493
ACTA1	58	CYTH1	9267
ACTA1	58	PFN1	5216
ACTA1	58	SORBS1	10580
ACTA1	58	PHACTR1	221692
ACTA1	58	GSN	2934
ACTA1	58	LASP1	3927
ACTA1	58	OCLN	4950
ACTA1	58	USP6NL	9712
ACTA1	58	IQGAP1	8826
ACTA1	58	DNASE1	1773
ACTA1	58	FSCN1	6624
ACTA1	58	ITPKA	3706
ACTA1	58	VASP	7408
ACTA1	58	TP53	7157
ACTA1	58	DTNA	1837
ACTA1	58	TTN	7273
ACTA1	58	ACTR1B	10120
ACTA1	58	VAV1	7409
ACTA1	58	CLIC5	53405
ACTA1	58	HIP1R	9026
ACTA1	58	PRKCE	5581
ACTA1	58	ABL1	25
ACTA1	58	MYO9B	4650
ACTA1	58	CCT5	22948
ACTA1	58	VCL	7414
ACTA1	58	PLD1	5337
ACTA1	58	EPS8	2059
ACTA1	58	CYFIP1	23191
ACTA1	58	CTNND1	1500
ACTA1	58	S100A4	6275
ACTA1	58	CORO2B	10391
ACTA1	58	TNNI1	7135
ACTA1	58	TNNI3K	51086
ACTA1	58	AFAP1	60312
PAK1	5058	HGS	9146
PAK1	5058	CDC2L1	984
PAK1	5058	MAPK1	5594
PAK1	5058	MAP2K1	5604
PAK1	5058	SMAD1	4086
PAK1	5058	ABI3	51225
PAK1	5058	HIST1H4A	8359
PAK1	5058	TCF20	6942
PAK1	5058	ACVR1	90
PAK1	5058	CDK5	1020
PAK1	5058	YWHAG	7532
PAK1	5058	ESR1	2099
PAK1	5058	SMAD2	4087
PAK1	5058	CSNK2A2	1459
PAK1	5058	CDK5R1	8851
PAK1	5058	SMAD4	4089
PAK1	5058	DYNLL1	8655
PAK1	5058	CSNK2A1	1457
PAK1	5058	FOXO1	2308
PAK1	5058	SMURF1	57154
PAK1	5058	MYLK	4638
PAK1	5058	PDPK1	5170
MCAM	4162	ATF7IP	55729
ATF7IP	55729	GTF2F1	2962
ATF7IP	55729	POLR2D	5433
ATF7IP	55729	PCDH1	5097
ATF7IP	55729	CEP250	11190
ATF7IP	55729	SENP3	26168
ATF7IP	55729	AP1B1	162
ATF7IP	55729	SP1	6667
ATF7IP	55729	SETDB1	9869
ATF7IP	55729	MBD1	4152
ATF7IP	55729	RRBP1	6238
ATF7IP	55729	PSG3	5671
ATF7IP	55729	LUC7L2	51631
ATF7IP	55729	SMAD4	4089
ATF7IP	55729	PIAS3	10401
ATF7IP	55729	QRICH1	54870
ATF7IP	55729	GMEB1	10691
ATF7IP	55729	GTF2H1	2965
ATF7IP	55729	POLR2G	5436
ATF7IP	55729	PEX6	5190
ATF7IP	55729	DISC1	27185
ATF7IP	55729	SVEP1	79987
ATF7IP	55729	SPTBN1	6711
ATF7IP	55729	KIAA0256	9728
ATF7IP	55729	HEYL	26508
ATF7IP	55729	RPS3A	6189
ATF7IP	55729	GTF2E2	2961
ATF7IP	55729	POLR2C	5432
ATF7IP	55729	ACTB	60
ATF7IP	55729	SDK1	221935
ATF7IP	55729	LAMA4	3910
ATF7IP	55729	PAPPA2	60676
ATF7IP	55729	TTC3	7267
SUV39H2	79723	FAM20C	56975
SUV39H2	79723	CEP70	80321
SUV39H2	79723	EWSR1	2130
SUV39H2	79723	MCM3AP	8888
SUV39H2	79723	C1orf103	55791
SUV39H2	79723	RASSF1	11186
FAM20C	56975	TSC22D1	8848
CDC25B	994	CSNK2A1	1457
CDC25B	994	MAPK14	1432
[truncated: 22,165 more rows]
