# Supplementary material for: Weighted minimum feedback vertex sets and implementation in human cancer genes detection
Source: BMC Bioinformatics. 2021 Mar 22;22:143. doi: 10.1186/s12859-021-04062-2 (PMC7986389; doi:10.1186/s12859-021-04062-2)
Supplement: Supplementary file 3 — Additional file 3. The data of the edges of the compressed network; the ignore_w procedure was used. This file was used for WMFVS computation. [file 12859_2021_4062_MOESM3_ESM.txt]

node1_name	node1_label	node2_name	node2_label
C1orf103	55791	MNAT1	4331
C1orf103	55791	WDR62	284403
C1orf103	55791	ZNF24	7572
C1orf103	55791	TGIF1	7050
C1orf103	55791	KAT5	10524
C1orf103	55791	ATF3	467
C1orf103	55791	TAF1D	79101
C1orf103	55791	ID2	3398
C1orf103	55791	RPA2	6118
C1orf103	55791	MAD2L1BP	9587
C1orf103	55791	IMMT	10989
C1orf103	55791	RFC5	5985
C1orf103	55791	PRMT1	3276
C1orf103	55791	BRMS1	25855
C1orf103	55791	GSTM4	2948
C1orf103	55791	CBX5	23468
C1orf103	55791	RPLP1	6176
C1orf103	55791	MOBKL3	25843
C1orf103	55791	BRD7	29117
C1orf103	55791	CDKN2C	1031
C1orf103	55791	RNF10	9921
C1orf103	55791	HLA-DQA1	3117
C1orf103	55791	PIAS4	51588
C1orf103	55791	MLLT3	4300
C1orf103	55791	PQBP1	10084
C1orf103	55791	AKR1C3	8644
C1orf103	55791	BARD1	580
C1orf103	55791	BMI1	648
C1orf103	55791	SETDB1	9869
C1orf103	55791	ETHE1	23474
C1orf103	55791	CHD3	1107
C1orf103	55791	CBX1	10951
C1orf103	55791	NACA	4666
C1orf103	55791	SELENBP1	8991
C1orf103	55791	APLP1	333
C1orf103	55791	PSG9	5678
C1orf103	55791	CRCT1	54544
C1orf103	55791	GADD45G	10912
C1orf103	55791	HMGB1	3146
C1orf103	55791	POLR2C	5432
C1orf103	55791	PDCD5	9141
C1orf103	55791	PSMD11	5717
C1orf103	55791	NRBP1	29959
C1orf103	55791	SFPQ	6421
C1orf103	55791	GTF3C1	2975
C1orf103	55791	GOLM1	51280
C1orf103	55791	MDFI	4188
C1orf103	55791	BDP1	55814
MNAT1	4331	CDK7	1022
MNAT1	4331	POU2F1	5451
MNAT1	4331	ERCC3	2071
MNAT1	4331	GTF2E2	2961
MNAT1	4331	E2F1	1869
MNAT1	4331	POU5F1	5460
MAST2	23139	DYNLL1	8655
MAST2	23139	TK1	7083
MAST2	23139	PTEN	5728
MAST2	23139	STK36	27148
MAST2	23139	SMN1	6606
MAST2	23139	SH3GL2	6456
DYNLL1	8655	ACTB	60
DYNLL1	8655	DYNC1I1	1780
DYNLL1	8655	PARD3	56288
DYNLL1	8655	NDUFA4L2	56901
DYNLL1	8655	NFKBIA	4792
DYNLL1	8655	DNMT1	1786
DYNLL1	8655	EEF1A1	1915
DYNLL1	8655	HSPA8	3312
DYNLL1	8655	THAP8	199745
DYNLL1	8655	DNAJB9	4189
DYNLL1	8655	MARK3	4140
DYNLL1	8655	C14orf1	11161
DYNLL1	8655	RAB4A	5867
DYNLL1	8655	BCL2L11	10018
DYNLL1	8655	ZHX1	11244
DYNLL1	8655	NRF1	4899
DYNLL1	8655	MTA1	9112
DYNLL1	8655	ZMYND11	10771
DYNLL1	8655	VIM	7431
DYNLL1	8655	TUBA3C	7278
DYNLL1	8655	XRN1	54464
DYNLL1	8655	PCNA	5111
DYNLL1	8655	FAM46A	55603
APPL2	55198	MTA2	9219
APPL2	55198	STAT2	6773
STAT2	6773	COPS4	51138
STAT2	6773	ZFP36	7538
STAT2	6773	NDEL1	81565
STAT2	6773	MED14	9282
COPS4	51138	STAT2	6773
COPS4	51138	MBIP	51562
COPS4	51138	COPS2	9318
COPS4	51138	COPS5	10987
COPS4	51138	TP53	7157
COPS4	51138	KRT15	3866
BMPR2	659	TUBB	203068
BMPR2	659	MAP3K8	1326
BMPR2	659	BMP6	654
BMPR2	659	GDF9	2661
BMPR2	659	SULT1E1	6783
BMPR2	659	MAPK8	5599
BMPR2	659	LMX1A	4009
BMPR2	659	NOP56	10528
BMPR2	659	TOPBP1	11073
BMPR2	659	CTBP1	1487
BMPR2	659	MAPKAPK2	9261
BMPR2	659	RAB1A	5861
BMPR2	659	STAU1	6780
BMPR2	659	SMAD1	4086
BMPR2	659	MYOD1	4654
BMPR2	659	SMN1	6606
BMPR2	659	PRMT1	3276
BMPR2	659	MAP3K7IP1	10454
TUBB	203068	PFDN4	5203
TUBB	203068	ALDOA	226
TUBB	203068	YWHAB	7529
TUBB	203068	MAP6	4135
TUBB	203068	MAPT	4137
TUBB	203068	STAU1	6780
TUBB	203068	HDAC6	10013
TUBB	203068	DYNLL1	8655
TUBB	203068	MARK4	57787
TUBB	203068	TAOK2	9344
TUBB	203068	ESR1	2099
TUBB	203068	PLK1	5347
TUBB	203068	CRIPT	9419
TUBB	203068	MAP4	4134
TUBB	203068	TBCD	6904
TUBB	203068	RAB8B	51762
TUBB	203068	HTT	3064
TUBB	203068	TGM2	7052
TUBB	203068	MX1	4599
TUBB	203068	NPHP1	4867
TUBB	203068	TTK	7272
TUBB	203068	C20orf20	55257
TUBB	203068	BRCA1	672
FYN	2534	SNCA	6622
FYN	2534	ITK	3702
FYN	2534	MS4A1	931
FYN	2534	NPHS1	4868
FYN	2534	GRB10	2887
FYN	2534	HRAS	3265
FYN	2534	IRS1	3667
FYN	2534	CBL	867
FYN	2534	SOS1	6654
FYN	2534	CDC2	983
FYN	2534	C7orf25	79020
FYN	2534	CASP8	841
FYN	2534	WAS	7454
FYN	2534	TUBA3C	7278
FYN	2534	SHC1	6464
FYN	2534	CRK	1398
FYN	2534	PECAM1	5175
FYN	2534	PRKCD	5580
FYN	2534	TUBA1B	10376
FYN	2534	STAT1	6772
FYN	2534	PLCG2	5336
FYN	2534	GNB2L1	10399
FYN	2534	FCGR2A	2212
FYN	2534	CNTN1	1272
FYN	2534	SKAP2	8935
FYN	2534	CDK5	1020
FYN	2534	CTNND2	1501
FYN	2534	CTNNB1	1499
FYN	2534	JUP	3728
FYN	2534	CD2AP	23607
FYN	2534	PXN	5829
FYN	2534	GRIN2A	2903
FYN	2534	WASF1	8936
FYN	2534	HNRNPK	3190
FYN	2534	NEDD9	4739
FYN	2534	VAV1	7409
FYN	2534	PRKCQ	5588
FYN	2534	CD2	914
FYN	2534	CSK	1445
FYN	2534	GRAP	10750
FYN	2534	MCAM	4162
FYN	2534	PTPRF	5792
FYN	2534	EVL	51466
FYN	2534	ATXN1	6310
FYN	2534	ITPR1	3708
FYN	2534	TNK2	10188
FYN	2534	MAP2	4133
FYN	2534	PRKCE	5581
FYN	2534	DYNLT1	6993
FYN	2534	C8orf33	65265
FYN	2534	ADAM15	8751
FYN	2534	MAPT	4137
FYN	2534	CTLA4	1493
FYN	2534	PIK3R2	5296
FYN	2534	TUBA4A	7277
FYN	2534	DOK3	79930
FYN	2534	PTK2	5747
FYN	2534	KHDRBS1	10657
FYN	2534	NMT1	4836
FYN	2534	CBLB	868
FYN	2534	PRKCZ	5590
FYN	2534	RAF1	5894
FYN	2534	BCAR1	9564
FYN	2534	TRPV4	59341
FYN	2534	FLOT1	10211
FYN	2534	BCL3	602
FYN	2534	CD5	921
FYN	2534	YTHDC1	91746
FYN	2534	RICS	9743
FYN	2534	UNC119	9094
FYN	2534	GRIN2B	2904
FYN	2534	SKAP1	8631
FYN	2534	FASLG	356
FYN	2534	PLD2	5338
FYN	2534	PLCG1	5335
FYN	2534	RASA1	5921
FYN	2534	LCP2	3937
FYN	2534	GRB2	2885
FYN	2534	VCL	7414
FYN	2534	PTBP1	5725
FYN	2534	ACTN2	88
FYN	2534	ACTN1	87
FYN	2534	GRB2	2885
FYN	2534	SRC	6714
FYN	2534	PRKD1	5587
FYN	2534	CDK2	1017
FYN	2534	MAPK1	5594
FYN	2534	MAPK3	5595
FYN	2534	DAXX	1616
FYN	2534	CTNNB1	1499
FYN	2534	PRKCD	5580
FYN	2534	ADD1	118
FYN	2534	PRKACA	5566
SNCA	6622	MAPK8IP1	9479
SNCA	6622	TH	7054
SNCA	6622	ELK1	2002
SNCA	6622	CSNK2A2	1459
SNCA	6622	APLP1	333
SNCA	6622	MAPK1	5594
SNCA	6622	BAD	572
SNCA	6622	DOCK7	85440
SNCA	6622	CSNK1D	1453
SNCA	6622	MAPT	4137
SNCA	6622	YWHAB	7529
SNCA	6622	SNCAIP	9627
SNCA	6622	PARK2	5071
SNCA	6622	SDF4	51150
SNCA	6622	UBB	7314
SNCA	6622	CYCS	54205
SNCA	6622	A1BG	1
SNCA	6622	CDK4	1019
SNCA	6622	BCL2L1	598
SNCA	6622	EEF1A1	1915
SNCA	6622	YWHAE	7531
SNCA	6622	PLD1	5337
SNCA	6622	CSNK2A1	1457
SNCA	6622	MAP1B	4131
SNCA	6622	SQSTM1	8878
SNCA	6622	EIF3G	8666
SNCA	6622	GAPDH	2597
SNCA	6622	GSK3B	2932
SNCA	6622	GFI1B	8328
SNCA	6622	APP	351
SNCA	6622	CENPT	80152
PARD6A	50855	YWHAH	7533
PARD6A	50855	MARK4	57787
PARD6A	50855	MARK2	2011
PARD6A	50855	PLCB3	5331
PARD6A	50855	PRKCI	5584
PARD6A	50855	PRKCZ	5590
PARD6A	50855	TGFBR1	7046
PARD6A	50855	PARD3	56288
CHUK	1147	PRKCI	5584
CHUK	1147	FKBP5	2289
CHUK	1147	TNFAIP3	7128
CHUK	1147	NR2C2	7182
CHUK	1147	IKBKAP	8518
CHUK	1147	CTNNB1	1499
CHUK	1147	BAT1	7919
CHUK	1147	HSP90AB1	3326
CHUK	1147	NFKBIB	4793
CHUK	1147	NFKB1	4790
CHUK	1147	DSP	1832
CHUK	1147	HIST3H3	8290
CHUK	1147	TANK	10010
CHUK	1147	NFKBIA	4792
CHUK	1147	TRAF3IP2	10758
CHUK	1147	PRKDC	5591
CHUK	1147	ESR1	2099
CHUK	1147	NCOR2	9612
CHUK	1147	MAP3K7	6885
CHUK	1147	IKBKB	3551
CHUK	1147	ANXA13	312
CHUK	1147	NCOA3	8202
CHUK	1147	EIF2AK2	5610
CHUK	1147	UBE2E3	10477
CHUK	1147	IKBKG	8517
CHUK	1147	PEBP1	5037
CHUK	1147	RELA	5970
CHUK	1147	CDC37	11140
CHUK	1147	PBXIP1	57326
CHUK	1147	TP53	7157
CHUK	1147	FOXO3	2309
PRKCI	5584	SQSTM1	8878
PRKCI	5584	NFKBIA	4792
PRKCI	5584	PARD3	56288
PRKCI	5584	YWHAH	7533
PRKCI	5584	TTR	7276
PRKCI	5584	PDPK1	5170
PRKCI	5584	ADAP1	11033
PRKCI	5584	GORASP2	26003
FXR2	9513	RALYL	138046
FXR2	9513	127557	127557
FXR2	9513	FMR1	2332
FXR2	9513	SNAP23	8773
FXR2	9513	RBBP8	5932
FXR2	9513	TSC22D4	81628
FXR2	9513	PCBD1	5092
FXR2	9513	CALCOCO2	10241
FXR2	9513	AMOTL2	51421
FXR2	9513	LDOC1	23641
FXR2	9513	THAP1	55145
FXR2	9513	NECAB2	54550
FXR2	9513	KIAA1217	56243
FXR2	9513	FTH1	2495
FXR2	9513	CBS	875
FXR2	9513	TRIM29	23650
FXR2	9513	MCRS1	10445
FXR2	9513	C19orf50	79036
FXR2	9513	C20orf20	55257
FXR2	9513	MDFI	4188
FXR2	9513	KRT15	3866
PNRC1	10957	RARB	5915
PNRC1	10957	RARG	5916
PNRC1	10957	ESRRG	2104
PNRC1	10957	HNF4G	3174
PNRC1	10957	NR5A2	2494
PNRC1	10957	RORA	6095
PNRC1	10957	RORB	6096
RARB	5915	PSMC5	5705
RARB	5915	NCOR2	9612
RARB	5915	RXRB	6257
RARB	5915	NCOA1	8648
RARB	5915	NCOA3	8202
FGFR1	2260	CRK	1398
FGFR1	2260	KPNB1	3837
FGFR1	2260	TENC1	23371
FGFR1	2260	GRB2	2885
FGFR1	2260	SOS1	6654
FGFR1	2260	FRS3	10817
FGFR1	2260	GRB14	2888
FGFR1	2260	IL17RD	54756
FGFR1	2260	FRS2	10818
FGFR1	2260	RPS6KA1	6195
FGFR1	2260	NCK2	8440
FGFR1	2260	BNIP2	663
FGFR1	2260	SLA	6503
FGFR1	2260	PIK3R2	5296
FGFR1	2260	ATXN1	6310
GADD45G	10912	SMARCB1	6598
GADD45G	10912	LOC440552	440552
GADD45G	10912	ESR1	2099
GADD45G	10912	C7orf64	84060
GADD45G	10912	PPARD	5467
GADD45G	10912	EZH2	2146
GADD45G	10912	PIAS4	51588
GADD45G	10912	PLEKHM1	9842
GADD45G	10912	RARA	5914
GADD45G	10912	LUC7L2	51631
GADD45G	10912	PPARA	5465
GADD45G	10912	MED31	51003
GADD45G	10912	PHAX	51808
GADD45G	10912	RXRA	6256
GADD45G	10912	GADD45A	1647
GADD45G	10912	TSNAX	7257
GADD45G	10912	PPARG	5468
GADD45G	10912	PCNA	5111
GADD45G	10912	ZAK	51776
GADD45G	10912	EXOSC4	54512
GADD45G	10912	TCERG1	10915
GADD45G	10912	GFI1B	8328
GADD45G	10912	ZAK	51776
GADD45G	10912	GATA4	2626
RASA1	5921	KHDRBS1	10657
RASA1	5921	FES	2242
RASA1	5921	STAU1	6780
RASA1	5921	CKAP4	10970
RASA1	5921	HRAS	3265
RASA1	5921	TRMT2A	27037
RASA1	5921	SRC	6714
RASA1	5921	BCR	613
RASA1	5921	BBS10	79738
RASA1	5921	EIF1	10209
RASA1	5921	CSK	1445
RASA1	5921	ZNF579	163033
RASA1	5921	EZH2	2146
RASA1	5921	CD5	921
RASA1	5921	DNAJA3	9093
RASA1	5921	WWP1	11059
RASA1	5921	ABL1	25
RASA1	5921	RAP1A	5906
RASA1	5921	ACACA	31
RASA1	5921	AFAP1L2	84632
RASA1	5921	MAGI1	9223
RASA1	5921	SYN1	6853
RASA1	5921	AURKB	9212
RASA1	5921	HCK	3055
RASA1	5921	HTT	3064
RASA1	5921	SERPINA4	5267
RASA1	5921	BIRC5	332
RASA1	5921	WWP2	11060
RASA1	5921	GNB2L1	10399
RASA1	5921	XRCC6	2547
RASA1	5921	CASP7	840
RASA1	5921	VCL	7414
AP2B1	163	FAM46C	54855
AP2B1	163	AP2M1	1173
AP2B1	163	AP2A2	161
AP2B1	163	HIP1	3092
AP2B1	163	TERF2IP	54386
AP2B1	163	THAP1	55145
AP2B1	163	TUBGCP4	27229
AP2B1	163	KIAA0408	9729
AP2B1	163	SMAD4	4089
AP2B1	163	RIBC2	26150
AP2B1	163	ATM	472
AP2B1	163	STAMBP	10617
AP2B1	163	TRIM29	23650
AP2B1	163	PLSCR1	5359
PRKCB	5579	IKBKB	3551
PRKCB	5579	CHUK	1147
PRKCB	5579	MARCKS	4082
PRKCB	5579	GSK3B	2932
PRKCB	5579	HABP4	22927
PRKCB	5579	STXBP1	6812
PRKCB	5579	GJA1	2697
PRKCB	5579	PDLIM5	10611
PRKCB	5579	DAB2	1601
PRKCB	5579	PDPK1	5170
PRKCB	5579	ANXA7	310
PRKCB	5579	BMPR2	659
PRKCB	5579	PPFIA1	8500
PRKCB	5579	EIF4E	1977
PRKCB	5579	TOP2A	7153
PRKCB	5579	GRIN2D	2906
PRKCB	5579	ANXA2	302
PRKCB	5579	GAP43	2596
PRKCB	5579	PDLIM7	9260
PRKCB	5579	GSK3A	2931
PRKCB	5579	MKI67	4288
PRKCB	5579	DVL2	1856
PRKCB	5579	GNB2L1	10399
PRKCB	5579	MAPK6	5597
PRKCB	5579	ZMYND8	23613
PRKCB	5579	OCLN	4950
PRKCB	5579	PEBP1	5037
PRKCB	5579	RRAD	6236
PRKCB	5579	PA2G4	5036
PRKCB	5579	CARD11	84433
IKBKB	3551	MAP3K7	6885
IKBKB	3551	TNFAIP3	7128
IKBKB	3551	MAP3K3	4215
IKBKB	3551	NR2C2	7182
IKBKB	3551	NFKBIB	4793
IKBKB	3551	IKBKAP	8518
IKBKB	3551	TBK1	29110
IKBKB	3551	IKBKG	8517
IKBKB	3551	FOXO3	2309
IKBKB	3551	CREB3	10488
IKBKB	3551	TRAF3IP2	10758
IKBKB	3551	DDX5	1655
IKBKB	3551	NFKB1	4790
IKBKB	3551	PPP2R1A	5518
IKBKB	3551	RELA	5970
IKBKB	3551	GTF2E2	2961
IKBKB	3551	CDC37	11140
IKBKB	3551	FANCA	2175
IKBKB	3551	NCOA3	8202
IKBKB	3551	NFKBIA	4792
IKBKB	3551	PEBP1	5037
IKBKB	3551	MAPK8IP1	9479
IKBKB	3551	ZHX1	11244
MDM2	4193	ESR1	2099
MDM2	4193	TAF1	6872
MDM2	4193	PML	5371
MDM2	4193	USP7	7874
MDM2	4193	HIF1A	3091
MDM2	4193	TP53	7157
MDM2	4193	PIAS1	8554
MDM2	4193	RPL5	6125
MDM2	4193	NR3C1	2908
MDM2	4193	EID1	23741
MDM2	4193	GTF2E2	2961
MDM2	4193	SUMO1	7341
MDM2	4193	TP73	7161
MDM2	4193	UBE2A	7319
MDM2	4193	POLE	5426
MDM2	4193	KRT15	3866
ESR1	2099	NR0B1	190
ESR1	2099	JUN	3725
ESR1	2099	CCND1	595
ESR1	2099	FOXO1	2308
ESR1	2099	GADD45B	4616
ESR1	2099	USF1	7391
ESR1	2099	JUNB	3726
ESR1	2099	MKNK2	2872
ESR1	2099	CALM3	808
ESR1	2099	COPS5	10987
ESR1	2099	NR0B2	8431
ESR1	2099	ISL1	3670
ESR1	2099	PSMC5	5705
ESR1	2099	RBM39	9584
ESR1	2099	FOXO3	2309
ESR1	2099	TCF20	6942
ESR1	2099	NCOA1	8648
ESR1	2099	NFKB1	4790
ESR1	2099	CEBPB	1051
ESR1	2099	TRRAP	8295
ESR1	2099	NRIP1	8204
ESR1	2099	GTF2H1	2965
ESR1	2099	THRA	7067
ESR1	2099	PELP1	27043
ESR1	2099	RXRA	6256
ESR1	2099	NR2C2	7182
ESR1	2099	NCOA6	23054
ESR1	2099	POU2F1	5451
ESR1	2099	TDG	6996
ESR1	2099	RELA	5970
ESR1	2099	CHD9	80205
ESR1	2099	TP53	7157
ESR1	2099	TAF10	6881
ESR1	2099	NCOR2	9612
ESR1	2099	SP3	6670
ESR1	2099	FOXO4	4303
ESR1	2099	ESR2	2100
ESR1	2099	SMARCA2	6595
ESR1	2099	PPARGC1B	133522
ESR1	2099	SMAD4	4089
ESR1	2099	NR2C1	7181
ESR1	2099	SMARCE1	6605
ESR1	2099	GTF2B	2959
ESR1	2099	PIAS1	8554
ESR1	2099	DNTTIP2	30836
ESR1	2099	MED1	5469
ESR1	2099	MED24	9862
ESR1	2099	PNRC2	55629
ESR1	2099	SP1	6667
ESR1	2099	THRB	7068
ESR1	2099	TADA3L	10474
ESR1	2099	AHR	196
ESR1	2099	BRCA1	672
ESR1	2099	ZBTB17	7709
ESR1	2099	CDK7	1022
ESR1	2099	SAFB	6294
ESR1	2099	NCOA2	10499
ESR1	2099	MNAT1	4331
ESR1	2099	NCOR1	9611
ESR1	2099	RBM23	55147
ESR1	2099	HNF4A	3172
ESR1	2099	NCOA3	8202
ESR1	2099	RBM9	23543
ESR1	2099	CENPT	80152
ESR1	2099	RFX4	5992
ESR1	2099	PRPF6	24148
ESR1	2099	MAPK14	1432
ESR1	2099	PHB2	11331
ESR1	2099	PIAS3	10401
ESR1	2099	NR2F1	7025
ESR1	2099	CCNH	902
ESR1	2099	SREBF1	6720
ESR1	2099	JUND	3727
ESR1	2099	SMAD2	4087
ESR1	2099	RARA	5914
ESR1	2099	PPARGC1A	10891
ESR1	2099	SORBS3	10174
ESR1	2099	THRB	7068
ESR1	2099	ESR2	2100
ESR1	2099	GTF2A1	2957
ESR1	2099	PPARG	5468
ESR1	2099	RXRA	6256
ESR1	2099	NCOA4	8031
GRB10	2887	ELK1	2002
GRB10	2887	AKT1	207
GRB10	2887	BCR	613
GRB10	2887	NEDD4	4734
GRB10	2887	SRC	6714
GRB10	2887	MAP3K14	9020
GRB10	2887	MAPK1	5594
GRB10	2887	MAP2K1	5604
GRB10	2887	RAF1	5894
GRB10	2887	ABCF3	55324
GRB10	2887	ATN1	1822
GRB10	2887	HDAC4	9759
MAPK1	5594	EIF4EBP1	1978
MAPK1	5594	KLF11	8462
MAPK1	5594	RXRA	6256
MAPK1	5594	DUSP1	1843
MAPK1	5594	RPS6KA4	8986
MAPK1	5594	SMAD2	4087
MAPK1	5594	GORASP2	26003
MAPK1	5594	NCOA1	8648
MAPK1	5594	CDX2	1045
MAPK1	5594	RPS6KA1	6195
MAPK1	5594	PEBP1	5037
MAPK1	5594	BCL6	604
MAPK1	5594	NEFH	4744
MAPK1	5594	SMAD4	4089
MAPK1	5594	IER3	8870
MAPK1	5594	TGIF1	7050
MAPK1	5594	SMAD1	4086
MAPK1	5594	CEBPB	1051
MAPK1	5594	TOB1	10140
MAPK1	5594	TSC2	7249
MAPK1	5594	SP1	6667
MAPK1	5594	ZMYND11	10771
MAPK1	5594	ZFP36	7538
MAPK1	5594	GATA2	2624
MAPK1	5594	SREBF1	6720
MAPK1	5594	MCL1	4170
MAPK1	5594	HDAC4	9759
MAPK1	5594	PPARG	5468
MAPK1	5594	CEP55	55165
MAPK1	5594	DUSP9	1852
MAPK1	5594	MAPK14	1432
MAPK1	5594	PPP1CA	5499
MAPK1	5594	ESR1	2099
MAPK1	5594	NR4A1	3164
MAPK1	5594	NR3C1	2908
MAPK1	5594	SLC9A1	6548
MAPK1	5594	MAFA	389692
MAPK1	5594	JUND	3727
MAPK1	5594	CALCOCO1	57658
MAPK1	5594	MKNK2	2872
MAPK1	5594	SORBS3	10174
MAPK1	5594	PLK3	1263
MAPK1	5594	MITF	4286
MAPK1	5594	GATA1	2623
MAPK1	5594	FOS	2353
MAPK1	5594	UBTF	7343
MAPK1	5594	MAPKAPK5	8550
MAPK1	5594	ETS1	2113
MAPK1	5594	ERF	2077
MAPK1	5594	CAD	790
MAPK1	5594	TPR	7175
MAPK1	5594	DUSP16	80824
MAPK1	5594	TCF3	6929
MAPK1	5594	MAPK8	5599
MAPK1	5594	TP53	7157
MAPK1	5594	PPARA	5465
MAPK1	5594	NR5A1	2516
MAPK1	5594	MKNK1	8569
MAPK1	5594	NKX2-1	7080
MAPK1	5594	NCOA3	8202
MAPK1	5594	DUSP6	1848
MAPK1	5594	MAPKSP1	8649
MAPK1	5594	ELK1	2002
MAPK1	5594	FHL3	2275
MAPK1	5594	MAPK3	5595
MAPK1	5594	MAPK3	5595
MAPK1	5594	NEDD4	4734
MAPK1	5594	SMAD9	4093
MAPK1	5594	MEF2C	4208
MAPK1	5594	MAPK3	5595
MAPK1	5594	NUP62	23636
EIF4EBP1	1978	EIF4E	1977
EIF4EBP1	1978	CSNK2A1	1457
EIF4EBP1	1978	MAPK14	1432
EIF4EBP1	1978	MAPKAPK5	8550
EIF4EBP1	1978	CSNK2A2	1459
EIF4EBP1	1978	PCNA	5111
CA12	771	ATP5C1	509
CA12	771	DAXX	1616
CA12	771	CUX1	1523
ATP5C1	509	PNO1	56902
ATP5C1	509	PJA1	64219
ATP5C1	509	CCND3	896
ATP5C1	509	MED15	51586
ATP5C1	509	PAWR	5074
NUDT21	11051	ZBTB48	3104
NUDT21	11051	TLE1	7088
NUDT21	11051	JMJD1C	221037
NUDT21	11051	DNMT3L	29947
NUDT21	11051	EED	8726
NUDT21	11051	IKZF1	10320
NUDT21	11051	PSMF1	9491
NUDT21	11051	NIF3L1	60491
NUDT21	11051	SF3B1	23451
NUDT21	11051	POLR2C	5432
NUDT21	11051	RPLP1	6176
NUDT21	11051	ATXN1	6310
NUDT21	11051	SNRNP70	6625
NUDT21	11051	C7orf64	84060
PIAS2	9063	ELK1	2002
PIAS2	9063	CHMP4B	128866
PIAS2	9063	BAT1	7919
PIAS2	9063	SNIP1	79753
PIAS2	9063	MSX2	4488
PIAS2	9063	HDAC3	8841
PCNA	5111	CHAF1A	10036
PCNA	5111	CDK2	1017
PCNA	5111	CDT1	81620
PCNA	5111	YBX1	4904
PCNA	5111	CCND3	896
PCNA	5111	ERCC5	2073
PCNA	5111	MYBBP1A	10514
PCNA	5111	LDOC1	23641
BMX	660	ITK	3702
BMX	660	STAT5A	6776
BMX	660	SRC	6714
BMX	660	PTK2	5747
BMX	660	PAK1	5058
BMX	660	STAT3	6774
BMX	660	STAT1	6772
ITK	3702	KPNA1	3836
ITK	3702	SMAD4	4089
ITK	3702	TGFBR1	7046
ITK	3702	BLNK	29760
ITK	3702	KPNA2	3838
ITK	3702	PLEKHM1	9842
ITK	3702	HNRNPK	3190
ITK	3702	KHDRBS1	10657
TCEB1	6921	MED8	112950
TCEB1	6921	TCEB3B	51224
TCEB1	6921	VHL	7428
TCEB1	6921	MYO9B	4650
LCK	3932	TRPV4	59341
LCK	3932	CTNND2	1501
LCK	3932	BCAR1	9564
LCK	3932	ITK	3702
LCK	3932	PRKCD	5580
LCK	3932	DAPP1	27071
LCK	3932	PECAM1	5175
LCK	3932	HCK	3055
LCK	3932	CBL	867
LCK	3932	CD2	914
LCK	3932	PLCG2	5336
LCK	3932	SQSTM1	8878
LCK	3932	SH2B3	10019
LCK	3932	ESR1	2099
LCK	3932	RASA1	5921
LCK	3932	CTLA4	1493
LCK	3932	LIME1	54923
LCK	3932	LCP2	3937
LCK	3932	PSRC1	84722
LCK	3932	NFKBIA	4792
LCK	3932	CDC25C	995
LCK	3932	PXN	5829
LCK	3932	NEDD9	4739
LCK	3932	PTPRF	5792
LCK	3932	MAPK1	5594
LCK	3932	LAX1	54900
LCK	3932	MS4A1	931
LCK	3932	STAT1	6772
LCK	3932	PRKACA	5566
LCK	3932	ESR2	2100
LCK	3932	PTK2	5747
LCK	3932	TUB	7275
LCK	3932	CD5	921
LCK	3932	CSNK2B	1460
LCK	3932	RAF1	5894
LCK	3932	SKAP1	8631
LCK	3932	FASLG	356
LCK	3932	DOK3	79930
LCK	3932	ADAM15	8751
LCK	3932	UNC119	9094
LCK	3932	GAB2	9846
LCK	3932	KHDRBS1	10657
LCK	3932	VAV1	7409
LCK	3932	SHC1	6464
LCK	3932	DEF6	50619
LCK	3932	DOK2	9046
LCK	3932	NOTCH1	4851
LCK	3932	CSK	1445
LCK	3932	PRKCQ	5588
LCK	3932	MAP2K2	5605
LCK	3932	MAPK3	5595
LCK	3932	PLD2	5338
LCK	3932	TOX4	9878
LCK	3932	GRAP	10750
LCK	3932	STAT5A	6776
LCK	3932	MUC1	4582
LCK	3932	PLCG1	5335
LCK	3932	STAT3	6774
LCK	3932	GRB2	2885
LCK	3932	GRB2	2885
TRPV4	59341	PACSIN1	29993
TRPV4	59341	HCK	3055
SUMO2	6613	SP100	6672
SUMO2	6613	TP53BP2	7159
SUMO2	6613	TDG	6996
SUMO2	6613	PSMD11	5717
SUMO2	6613	SOX6	55553
SUMO2	6613	MSX1	4487
SUMO2	6613	JUN	3725
SUMO2	6613	HDAC4	9759
SUMO2	6613	HDAC9	9734
SUMO2	6613	PML	5371
SUMO2	6613	FOS	2353
SUMO2	6613	CENPC1	1060
SUMO2	6613	PIAS4	51588
SUMO2	6613	SETDB1	9869
SUMO2	6613	ALAS1	211
SUMO2	6613	RANGAP1	5905
SUMO2	6613	RNF2	6045
SUMO2	6613	RBX1	9978
SUMO2	6613	UBE2E3	10477
SUMO2	6613	SMAD9	4093
SUMO2	6613	AKTIP	64400
SIN3A	25942	CBFA2T2	9139
SIN3A	25942	MBD2	8932
SIN3A	25942	HEY2	23493
SIN3A	25942	MAD1L1	8379
SIN3A	25942	DACH1	1602
SIN3A	25942	SAP30	8819
SIN3A	25942	MECP2	4204
SIN3A	25942	BCL6	604
SIN3A	25942	NCOR1	9611
SIN3A	25942	MXD1	4084
SIN3A	25942	IKZF1	10320
SIN3A	25942	TAL1	6886
SIN3A	25942	ETV6	2120
SIN3A	25942	HDAC2	3066
SIN3A	25942	CTBP1	1487
PLK1	5347	CEP55	55165
PLK1	5347	ITSN1	6453
PLK1	5347	TP53BP2	7159
PLK1	5347	MCM7	4176
PLK1	5347	LMO4	8543
PLK1	5347	PSMA3	5684
PLK1	5347	MCM2	4171
PLK1	5347	ACTL6B	51412
PLK1	5347	TP53	7157
PLK1	5347	MCM3	4172
PLK1	5347	RECQL5	9400
PLK1	5347	PKMYT1	9088
PLK1	5347	C5orf25	375484
PLK1	5347	PSMA7	5688
PLK1	5347	WEE1	7465
PLK1	5347	BRCA2	675
PLK1	5347	PIN1	5300
PLK1	5347	RXRA	6256
PLK1	5347	CDC25C	995
PLK1	5347	TPT1	7178
PLK1	5347	RNF126	55658
PLK1	5347	PSMA1	5682
PLK1	5347	CSNK2B	1460
PLK1	5347	CSNK2B	1460
PLK1	5347	TK1	7083
PLK1	5347	CSNK2B	1460
PLK1	5347	CSNK2B	1460
PLK1	5347	EZH2	2146
PLK1	5347	SKP1	6500
PLK1	5347	CSNK2B	1460
PLK1	5347	CSNK2A1	1457
PLK1	5347	PSMA3	5684
PLK1	5347	PSMA1	5682
PLK1	5347	MDFI	4188
PLK1	5347	HSP90AB1	3326
EEF1A1	1915	TP53BP2	7159
EEF1A1	1915	ANXA7	310
EEF1A1	1915	SMN1	6606
EEF1A1	1915	IMMT	10989
EEF1A1	1915	APLP1	333
EEF1A1	1915	ARIH2	10425
EEF1A1	1915	PQBP1	10084
EEF1A1	1915	LAMA4	3910
EEF1A1	1915	ZCCHC10	54819
EEF1A1	1915	DARS	1615
EEF1A1	1915	CCDC130	81576
EEF1A1	1915	COX17	10063
EEF1A1	1915	PFN2	5217
EEF1A1	1915	RNF10	9921
EEF1A1	1915	AXIN1	8312
EEF1A1	1915	TK1	7083
EEF1A1	1915	ANKRD24	170961
EEF1A1	1915	SMAD2	4087
EEF1A1	1915	POLR2C	5432
EEF1A1	1915	RFC5	5985
EEF1A1	1915	RPLP1	6176
EEF1A1	1915	SMAD4	4089
EEF1A1	1915	CKS2	1164
EEF1A1	1915	EXOSC4	54512
EEF1A1	1915	PABPC4	8761
EEF1A1	1915	TPT1	7178
EEF1A1	1915	CCL18	6362
EEF1A1	1915	CRCT1	54544
EEF1A1	1915	BRMS1	25855
EEF1A1	1915	PSMD11	5717
EEF1A1	1915	XPO5	57510
EEF1A1	1915	TGIF1	7050
EEF1A1	1915	BTBD2	55643
EEF1A1	1915	PAFAH1B3	5050
EEF1A1	1915	ITSN1	6453
EEF1A1	1915	GADD45G	10912
EEF1A1	1915	MAD2L1BP	9587
EEF1A1	1915	TAF9	6880
EEF1A1	1915	PTPN4	5775
EEF1A1	1915	PSG9	5678
EEF1A1	1915	MNAT1	4331
EEF1A1	1915	PCDHA4	56144
EEF1A1	1915	RPA2	6118
EEF1A1	1915	ZNF24	7572
EEF1A1	1915	MLLT3	4300
EEF1A1	1915	SERPINB9	5272
EEF1A1	1915	DLEU1	10301
EEF1A1	1915	GADD45A	1647
EEF1A1	1915	POLE2	5427
EEF1A1	1915	SULT1E1	6783
EEF1A1	1915	TMSB4X	7114
EEF1A1	1915	GOLM1	51280
EEF1A1	1915	MAPK14	1432
EEF1A1	1915	MAPK1	5594
EEF1A1	1915	MAPK8	5599
EEF1A1	1915	CDK2AP2	10263
EEF1A1	1915	DNMT3B	1789
EEF1A1	1915	IKBKAP	8518
EEF1A1	1915	RXRA	6256
EEF1A1	1915	IKBKAP	8518
JUN	3725	NCOA2	10499
JUN	3725	NFE2L1	4779
JUN	3725	NFYA	4800
JUN	3725	BCL6	604
JUN	3725	ETS2	2114
JUN	3725	ATF1	466
JUN	3725	SP1	6667
JUN	3725	POU1F1	5449
JUN	3725	SUMO3	6612
JUN	3725	MAF	4094
JUN	3725	TGIF1	7050
JUN	3725	SPIB	6689
JUN	3725	FOS	2353
JUN	3725	TAF1	6872
JUN	3725	HOXA9	3205
JUN	3725	SPI1	6688
JUN	3725	GTF2B	2959
JUN	3725	HIF1A	3091
JUN	3725	SKI	6497
JUN	3725	TCF20	6942
JUN	3725	GTF2F2	2963
JUN	3725	NCOA1	8648
JUN	3725	ELF3	1999
JUN	3725	NCOA3	8202
JUN	3725	MYBBP1A	10514
JUN	3725	HCFC1	3054
JUN	3725	ETS1	2113
JUN	3725	NR5A1	2516
JUN	3725	ERG	2078
JUN	3725	HHEX	3087
JUN	3725	ATF4	468
JUN	3725	DDIT3	1649
JUN	3725	ATF2	1386
JUN	3725	RUNX1	861
JUN	3725	RUNX2	860
JUN	3725	HOXC8	3224
JUN	3725	GATA2	2624
JUN	3725	HDAC3	8841
JUN	3725	GTF2A1	2957
JUN	3725	PITX1	5307
NCOA2	10499	HIF1A	3091
NCOA2	10499	CCND3	896
NCOA2	10499	CARM1	10498
NCOA2	10499	MEF2C	4208
NCOA2	10499	PPARG	5468
NCOA2	10499	RORA	6095
NCOA2	10499	THRB	7068
NCOA2	10499	JUN	3725
NCOA2	10499	AHR	196
NCOA2	10499	RXRA	6256
NCOA2	10499	SMARCE1	6605
NCOA2	10499	DLX5	1749
KIAA1377	57562	SNRPG	6637
KIAA1377	57562	POLD1	5424
KIAA1377	57562	AKTIP	64400
KIAA1377	57562	KPNA2	3838
KIAA1377	57562	FAM118B	79607
KIAA1377	57562	ZNF24	7572
KIAA1377	57562	LOC63920	63920
KIAA1377	57562	GEMIN7	79760
KIAA1377	57562	PMF1	11243
KIAA1377	57562	APLP1	333
KIAA1377	57562	NAT9	26151
KIAA1377	57562	40179	6303
KIAA1377	57562	RPA2	6118
KIAA1377	57562	RUVBL1	8607
KIAA1377	57562	RAN	5901
KIAA1377	57562	PDCD5	9141
KIAA1377	57562	GOLGB1	2804
KIAA1377	57562	KIF15	56992
KIAA1377	57562	BRD7	29117
KIAA1377	57562	CDKN2B	1030
KIAA1377	57562	JTV1	7965
KIAA1377	57562	IMMT	10989
KIAA1377	57562	CSTF2	1478
KIAA1377	57562	MAD2L1BP	9587
KIAA1377	57562	GSTO1	9446
KIAA1377	57562	VIM	7431
KIAA1377	57562	ING5	84289
KIAA1377	57562	EPN1	29924
KIAA1377	57562	GADD45G	10912
KIAA1377	57562	PFDN1	5201
KIAA1377	57562	CCDC99	54908
KIAA1377	57562	TXNDC9	10190
KIAA1377	57562	SMAD9	4093
KIAA1377	57562	BARD1	580
KIAA1377	57562	EIF2S2	8894
KIAA1377	57562	HTT	3064
KIAA1377	57562	MAPK9	5601
KIAA1377	57562	LUC7L2	51631
KIAA1377	57562	CRCT1	54544
KIAA1377	57562	ARIH2	10425
KIAA1377	57562	KAT5	10524
KIAA1377	57562	NUDT21	11051
KIAA1377	57562	C1orf103	55791
KIAA1377	57562	DUSP23	54935
KIAA1377	57562	PRKRA	8575
KIAA1377	57562	ATRX	546
KIAA1377	57562	BMI1	648
KIAA1377	57562	RBM23	55147
KIAA1377	57562	DUSP12	11266
KIAA1377	57562	GRINL1A	81488
KIAA1377	57562	DLEU1	10301
KIAA1377	57562	WT1	7490
KIAA1377	57562	COPS6	10980
SNRPG	6637	TLE1	7088
SNRPG	6637	TACC1	6867
SNRPG	6637	DDX20	11218
RABGEF1	27342	UBB	7314
RABGEF1	27342	YWHAB	7529
RABGEF1	27342	C19orf50	79036
RABGEF1	27342	RAB4A	5867
XRCC6	2547	POU2F1	5451
XRCC6	2547	CCT3	7203
XRCC6	2547	TBCD	6904
XRCC6	2547	SMAD7	4092
XRCC6	2547	KAT2A	2648
XRCC6	2547	RPLP1	6176
XRCC6	2547	WRN	7486
XRCC6	2547	PCNA	5111
XRCC6	2547	NCOA6	23054
XRCC6	2547	MSX2	4488
XRCC6	2547	MAPK8	5599
XRCC6	2547	HTT	3064
XRCC6	2547	BARD1	580
XRCC6	2547	CBX5	23468
XRCC6	2547	VBP1	7411
XRCC6	2547	TADA3L	10474
XRCC6	2547	BTG1	694
XRCC6	2547	PRKDC	5591
XRCC6	2547	XRCC5	7520
XRCC6	2547	PAFAH1B3	5050
XRCC6	2547	SIRT1	23411
XRCC6	2547	NIT1	4817
XRCC6	2547	KIAA0408	9729
XRCC6	2547	PDPK1	5170
XRCC6	2547	HERPUD1	9709
XRCC6	2547	TP53	7157
XRCC6	2547	CHEK1	1111
XRCC6	2547	HSF1	3297
XRCC6	2547	EID1	23741
XRCC6	2547	SKIL	6498
XRCC6	2547	RPS10	6204
XRCC6	2547	APEX1	328
XRCC6	2547	SERPINB9	5272
XRCC6	2547	RBBP4	5928
XRCC6	2547	CCNA1	8900
XRCC6	2547	RUNX2	860
XRCC6	2547	PNRC2	55629
XRCC6	2547	GTF3C1	2975
XRCC6	2547	DNMT3B	1789
XRCC6	2547	SUMO2	6613
XRCC6	2547	DUSP10	11221
XRCC6	2547	PRPF40A	55660
XRCC6	2547	HDAC4	9759
XRCC6	2547	ARHGDIA	396
XRCC6	2547	USP7	7874
XRCC6	2547	PLA2G4A	5321
XRCC6	2547	NEK1	4750
RBBP4	5928	HDAC3	8841
RBBP4	5928	HDAC4	9759
RBBP4	5928	MBD2	8932
RBBP4	5928	SUV39H1	6839
RBBP4	5928	HDAC2	3066
RBBP4	5928	RBP1	5947
RBBP4	5928	MTA2	9219
RBBP4	5928	SP3	6670
RBBP4	5928	SAP30	8819
RBBP4	5928	SP1	6667
RBBP4	5928	SIN3A	25942
RBBP4	5928	SPEN	23013
RBBP4	5928	RPN1	6184
HDAC3	8841	GATA2	2624
HDAC3	8841	ARID4A	5926
HDAC3	8841	BCOR	54880
HDAC3	8841	NCOR2	9612
HDAC3	8841	HDAC4	9759
HDAC3	8841	HDAC10	83933
HDAC3	8841	NCOR1	9611
HDAC3	8841	TBL1X	6907
HDAC3	8841	NR2C1	7181
HDAC3	8841	PPARG	5468
HDAC3	8841	HR	55806
HDAC3	8841	SMYD1	150572
HDAC3	8841	PIAS2	9063
HDAC3	8841	RUNX2	860
HDAC3	8841	CBFA2T3	863
HDAC3	8841	SUV39H1	6839
HDAC3	8841	YY1	7528
HDAC3	8841	HDAC9	9734
HDAC3	8841	JUN	3725
HDAC3	8841	RBBP4	5928
BCL10	8915	MAP3K7	6885
BCL10	8915	RIPK2	8767
BCL10	8915	UBE2N	7334
BCL10	8915	PELI2	57161
BCL10	8915	IKBKG	8517
BCL10	8915	UBE2V2	7336
BCL10	8915	CHUK	1147
BCL10	8915	CARD11	84433
BCL10	8915	AKT1	207
BCL10	8915	CASP9	842
BCL10	8915	KIAA0408	9729
CASP8	841	NR1H4	9971
CASP8	841	PIAS1	8554
CASP8	841	APAF1	317
CASP8	841	CASP8AP2	9994
CASP8	841	EIF2AK2	5610
CASP8	841	SUMO1	7341
CASP8	841	RYBP	23429
CASP8	841	GMEB1	10691
CASP8	841	BID	637
CASP8	841	CHUK	1147
CASP8	841	IKBKG	8517
CASP8	841	BCL2L1	598
CASP8	841	CTNNB1	1499
CASP8	841	IKBKB	3551
CASP8	841	PICALM	8301
CASP8	841	FAF1	11124
CASP8	841	PEA15	8682
CASP8	841	CDKN1B	1027
CASP8	841	CDC2L1	984
CASP8	841	KRT18	3875
CASP8	841	VIM	7431
CASP8	841	NOL3	8996
CASP8	841	HIP1	3092
CASP8	841	CFLAR	8837
CASP8	841	BCL2	596
CASP8	841	CRADD	8738
CASP8	841	RIPK1	8737
CASP8	841	CHD3	1107
CASP8	841	CASP6	839
CASP8	841	CASP10	843
CASP8	841	CASP7	840
CASP8	841	GTF3C1	2975
CASP8	841	PARP1	142
CASP8	841	ACTB	60
CASP8	841	RNF2	6045
CASP8	841	RAB1A	5861
NR1H4	9971	NCOR2	9612
NR1H4	9971	NCOA1	8648
NR1H4	9971	RXRA	6256
NR1H4	9971	PPARGC1A	10891
HSH2D	84941	TNK2	10188
TNK2	10188	SFRS5	6430
TNK2	10188	WWOX	51741
TNK2	10188	JUN	3725
TNK2	10188	RIBC2	26150
TNK2	10188	AES	166
TNK2	10188	NEDD4	4734
TNK2	10188	MBIP	51562
FLNA	2316	CAMK2G	818
FLNA	2316	BRCA2	675
FLNA	2316	PRKCA	5578
FLNA	2316	MYOT	9499
FLNA	2316	PSEN2	5664
FLNA	2316	RHOA	387
FLNA	2316	PSEN1	5663
FLNA	2316	PAK1	5058
FLNA	2316	TTN	7273
FLNA	2316	TNIP2	79155
FLNA	2316	VHL	7428
FLNA	2316	CEACAM1	634
FLNA	2316	BRCA1	672
FLNA	2316	MAP2K4	6416
FLNA	2316	RAC1	5879
FLNA	2316	ARRB1	408
FLNA	2316	KCNJ2	3759
FLNA	2316	NPHP1	4867
FLNA	2316	TRIO	7204
FLNA	2316	SHBG	6462
FLNA	2316	CDC42	998
FLNA	2316	LMNA	4000
FLNA	2316	MAPK14	1432
FLNA	2316	RALA	5898
FLNA	2316	GRIK5	2901
FLNA	2316	PSEN1	5663
FLNA	2316	NPHP1	4867
FLNA	2316	SMURF2	64750
FLNA	2316	PSEN2	5664
FLNA	2316	MYLK	4638
FLNA	2316	ATF7IP	55729
CAMK2G	818	PLCB3	5331
CAMK2G	818	CREM	1390
CAMK2G	818	SMAD4	4089
CAMK2G	818	MYLK	4638
CAMK2G	818	ATF1	466
CAMK2G	818	NMT1	4836
UTP14A	10813	ARIH2	10425
UTP14A	10813	TERF1	7013
UTP14A	10813	VIM	7431
UTP14A	10813	CEP70	80321
UTP14A	10813	CCDC106	29903
UTP14A	10813	RPA2	6118
UTP14A	10813	GADD45G	10912
UTP14A	10813	RNF10	9921
UTP14A	10813	DLEU1	10301
UTP14A	10813	HOOK2	29911
UTP14A	10813	RP4-691N24.1	22981
UTP14A	10813	TINAGL1	64129
UTP14A	10813	TP53BP2	7159
UTP14A	10813	HTT	3064
UTP14A	10813	PTEN	5728
UTP14A	10813	ZNF24	7572
UTP14A	10813	AKTIP	64400
UTP14A	10813	APLP1	333
UTP14A	10813	LDOC1	23641
ARIH2	10425	KAT5	10524
ARIH2	10425	UBE2L3	7332
ARIH2	10425	TP53	7157
ARIH2	10425	RAB35	11021
PUF60	22827	FUBP1	8880
PUF60	22827	CHD3	1107
FUBP1	8880	CCNH	902
FUBP1	8880	TLE1	7088
ABL1	25	NEDD9	4739
ABL1	25	CABLES1	91768
ABL1	25	BRCA1	672
ABL1	25	YTHDC1	91746
ABL1	25	HCK	3055
ABL1	25	TP53	7157
ABL1	25	CASP9	842
ABL1	25	RAD52	5893
ABL1	25	BCAR1	9564
ABL1	25	XRCC6	2547
ABL1	25	SORBS2	8470
ABL1	25	WASF1	8936
ABL1	25	MDM2	4193
ABL1	25	ATM	472
ABL1	25	APBB1	322
ABL1	25	CDK5	1020
ABL1	25	RAD51	5888
ABL1	25	POLR2A	5430
ABL1	25	PAK2	5062
ABL1	25	RFX1	5989
ABL1	25	TERT	7015
ABL1	25	PRKD1	5587
ABL1	25	PTPN12	5782
ABL1	25	SFN	2810
ABL1	25	TP73	7161
ABL1	25	CDKN1B	1027
ABL1	25	YWHAE	7531
ABL1	25	RAN	5901
ABL1	25	JUN	3725
ABL1	25	CRK	1398
ABL1	25	CTNND2	1501
ABL1	25	RAD9A	5883
ABL1	25	PLSCR1	5359
ABL1	25	CDC2	983
ABL1	25	MAPT	4137
ABL1	25	ST5	6764
ABL1	25	YWHAB	7529
ABL1	25	ABI2	10152
ABL1	25	ADAM15	8751
ABL1	25	YWHAH	7533
ABL1	25	PRKDC	5591
ABL1	25	SOS2	6655
ABL1	25	BCR	613
ABL1	25	MAPK6	5597
ABL1	25	ERCC8	1161
ABL1	25	LMO4	8543
ABL1	25	SKP2	6502
ABL1	25	RBX1	9978
ABL1	25	SETDB1	9869
ABL1	25	YWHAE	7531
ABL1	25	HRAS	3265
ABL1	25	YWHAB	7529
ABL1	25	RRAS2	22800
ABL1	25	E2F1	1869
NEDD9	4739	ID2	3398
NEDD9	4739	SMAD1	4086
NEDD9	4739	PTPN12	5782
NEDD9	4739	TRIP6	7205
NEDD9	4739	ZYX	7791
NEDD9	4739	TCF3	6929
NEDD9	4739	SMAD2	4087
NEDD9	4739	TAL1	6886
DDIT3	1649	FOS	2353
DDIT3	1649	CEBPE	1053
DDIT3	1649	HLF	3131
DDIT3	1649	JUN	3725
DDIT3	1649	MAFG	4097
DDIT3	1649	CEBPG	1054
DDIT3	1649	CREB3	10488
GAPDH	2597	NR1H4	9971
GAPDH	2597	PCDHA4	56144
GAPDH	2597	LAMA4	3910
GAPDH	2597	PAFAH1B3	5050
GAPDH	2597	HTT	3064
GAPDH	2597	PRKCI	5584
GAPDH	2597	PSMD11	5717
GAPDH	2597	GSK3B	2932
GAPDH	2597	TK1	7083
GAPDH	2597	KARS	3735
GAPDH	2597	RPA2	6118
GAPDH	2597	BID	637
GAPDH	2597	OSTF1	26578
GAPDH	2597	GADD45A	1647
GAPDH	2597	PGK1	5230
GAPDH	2597	SMN1	6606
GAPDH	2597	SERPINB9	5272
GAPDH	2597	BTBD2	55643
GAPDH	2597	HES1	3280
GAPDH	2597	ANXA7	310
GAPDH	2597	ATXN1	6310
GAPDH	2597	CAMK2B	816
GAPDH	2597	ATN1	1822
GAPDH	2597	KAT5	10524
GAPDH	2597	HNF4G	3174
GAPDH	2597	DYNLL1	8655
GAPDH	2597	ACTB	60
GAPDH	2597	GOLM1	51280
GAPDH	2597	C1orf103	55791
GAPDH	2597	BCL2L1	598
GAPDH	2597	GORASP2	26003
GAPDH	2597	RELA	5970
GAPDH	2597	HDAC4	9759
ACTA1	58	PAK1	5058
ACTA1	58	PARVA	55742
ACTA1	58	TMSB4X	7114
ACTA1	58	JUB	84962
ACTA1	58	UTRN	7402
ACTA1	58	TNNI3	7137
ACTA1	58	CFL1	1072
ACTA1	58	PRKCA	5578
ACTA1	58	FHOD1	29109
ACTA1	58	NR3C2	4306
ACTA1	58	PRKCD	5580
ACTA1	58	CTTN	2017
ACTA1	58	RAC1	5879
ACTA1	58	MYLK	4638
ACTA1	58	GAS7	8522
ACTA1	58	TPM3	7170
ACTA1	58	KIF23	9493
ACTA1	58	CYTH1	9267
ACTA1	58	PFN1	5216
ACTA1	58	GSN	2934
ACTA1	58	LASP1	3927
ACTA1	58	OCLN	4950
ACTA1	58	USP6NL	9712
ACTA1	58	IQGAP1	8826
ACTA1	58	DNASE1	1773
ACTA1	58	FSCN1	6624
ACTA1	58	ITPKA	3706
ACTA1	58	VASP	7408
ACTA1	58	TP53	7157
ACTA1	58	DTNA	1837
ACTA1	58	TTN	7273
ACTA1	58	ACTR1B	10120
ACTA1	58	VAV1	7409
ACTA1	58	CLIC5	53405
ACTA1	58	HIP1R	9026
ACTA1	58	PRKCE	5581
ACTA1	58	ABL1	25
ACTA1	58	MYO9B	4650
ACTA1	58	CCT5	22948
ACTA1	58	VCL	7414
ACTA1	58	PLD1	5337
ACTA1	58	EPS8	2059
ACTA1	58	CYFIP1	23191
ACTA1	58	CTNND1	1500
ACTA1	58	S100A4	6275
ACTA1	58	CORO2B	10391
ACTA1	58	TNNI3K	51086
ACTA1	58	AFAP1	60312
ACTA1	58	LCP1	3936
ACTA1	58	PPP1CA	5499
PAK1	5058	HGS	9146
PAK1	5058	CDC2L1	984
PAK1	5058	MAPK1	5594
PAK1	5058	MAP2K1	5604
PAK1	5058	SMAD1	4086
PAK1	5058	ABI3	51225
PAK1	5058	HIST1H4A	8359
PAK1	5058	TCF20	6942
PAK1	5058	ACVR1	90
PAK1	5058	CDK5	1020
PAK1	5058	ESR1	2099
PAK1	5058	SMAD2	4087
PAK1	5058	CSNK2A2	1459
PAK1	5058	CDK5R1	8851
PAK1	5058	SMAD4	4089
PAK1	5058	DYNLL1	8655
PAK1	5058	CSNK2A1	1457
PAK1	5058	FOXO1	2308
PAK1	5058	MYLK	4638
PAK1	5058	PDPK1	5170
MCAM	4162	ATF7IP	55729
ATF7IP	55729	GTF2F1	2962
ATF7IP	55729	POLR2D	5433
ATF7IP	55729	AP1B1	162
ATF7IP	55729	SP1	6667
ATF7IP	55729	SETDB1	9869
ATF7IP	55729	MBD1	4152
ATF7IP	55729	RRBP1	6238
ATF7IP	55729	LUC7L2	51631
ATF7IP	55729	SMAD4	4089
ATF7IP	55729	PIAS3	10401
ATF7IP	55729	GMEB1	10691
ATF7IP	55729	GTF2H1	2965
ATF7IP	55729	POLR2G	5436
ATF7IP	55729	DISC1	27185
ATF7IP	55729	SVEP1	79987
ATF7IP	55729	SPTBN1	6711
ATF7IP	55729	HEYL	26508
ATF7IP	55729	RPS3A	6189
ATF7IP	55729	GTF2E2	2961
ATF7IP	55729	POLR2C	5432
ATF7IP	55729	ACTB	60
ATF7IP	55729	SDK1	221935
ATF7IP	55729	LAMA4	3910
ATF7IP	55729	PAPPA2	60676
ATF7IP	55729	SKIL	6498
ATF7IP	55729	FAM46A	55603
ATF7IP	55729	PRKD2	25865
ATF7IP	55729	ATXN1	6310
ATF7IP	55729	UBE3A	7337
ATF7IP	55729	NEK2	4751
SUV39H2	79723	CEP70	80321
SUV39H2	79723	EWSR1	2130
SUV39H2	79723	MCM3AP	8888
SUV39H2	79723	C1orf103	55791
SUV39H2	79723	RASSF1	11186
CDC25B	994	CSNK2A1	1457
CDC25B	994	MAPK14	1432
CDC25B	994	CDC2	983
CDC25B	994	ESR1	2099
CDC25B	994	MELK	9833
CDC25B	994	SFN	2810
CDC25B	994	FHL3	2275
CSNK2A1	1457	RELA	5970
CSNK2A1	1457	HIF1A	3091
CSNK2A1	1457	ACAT2	39
CSNK2A1	1457	NOLC1	9221
CSNK2A1	1457	RNF7	9616
CSNK2A1	1457	DVL3	1857
CSNK2A1	1457	SPIB	6689
CSNK2A1	1457	RPL5	6125
CSNK2A1	1457	JUN	3725
CSNK2A1	1457	ERH	2079
CSNK2A1	1457	SP1	6667
CSNK2A1	1457	SFRS12	140890
CSNK2A1	1457	RANGAP1	5905
CSNK2A1	1457	NCL	4691
CSNK2A1	1457	CDC25B	994
CSNK2A1	1457	IRF2	3660
CSNK2A1	1457	XRCC1	7515
CSNK2A1	1457	HMGA2	8091
CSNK2A1	1457	IFI16	3428
CSNK2A1	1457	TOP1	7150
CSNK2A1	1457	HNRNPC	3183
CSNK2A1	1457	MYF5	4617
CSNK2A1	1457	KLF1	10661
CSNK2A1	1457	FOS	2353
CSNK2A1	1457	APEX1	328
CSNK2A1	1457	PPP1R8	5511
CSNK2A1	1457	UBTF	7343
CSNK2A1	1457	GTF2A1	2957
CSNK2A1	1457	TOP2A	7153
CSNK2A1	1457	CREM	1390
CSNK2A1	1457	MEF2C	4208
CSNK2A1	1457	HSF1	3297
CSNK2A1	1457	DDIT3	1649
CSNK2A1	1457	CLTB	1212
CSNK2A1	1457	FKBP3	2287
CSNK2A1	1457	PIN4	5303
CSNK2A1	1457	MGMT	4255
CSNK2A1	1457	HDAC3	8841
CSNK2A1	1457	HOXB7	3217
CSNK2A1	1457	CTDP1	9150
CSNK2A1	1457	PLEKHO1	51177
CSNK2A1	1457	CDC37	11140
CSNK2A1	1457	VDR	7421
CSNK2A1	1457	TP53	7157
CSNK2A1	1457	AIP	9049
CSNK2A1	1457	ATF1	466
CSNK2A1	1457	MAX	4149
CSNK2A1	1457	ZHX1	11244
CSNK2A1	1457	HDAC2	3066
CSNK2A1	1457	OGT	8473
CSNK2A1	1457	ATF2	1386
CSNK2A1	1457	NKX2-5	1482
CSNK2A1	1457	HNRNPA2B1	3181
CSNK2A1	1457	BRCA1	672
CSNK2A1	1457	BDP1	55814
CSNK2A1	1457	PITX1	5307
LDB1	8861	LMX1A	4009
LDB1	8861	ISL1	3670
LDB1	8861	LMO3	55885
LDB1	8861	LMO4	8543
CRMP1	1400	SNRPG	6637
CRMP1	1400	AGR2	10551
CRMP1	1400	HNRNPH1	3187
CRMP1	1400	EIF2S2	8894
CRMP1	1400	FXR1	8087
CRMP1	1400	MAPK8IP2	23542
CRMP1	1400	HTT	3064
CRMP1	1400	ANXA7	310
CRMP1	1400	PSMD11	5717
CRMP1	1400	SEPHS1	22929
CRMP1	1400	TK1	7083
CRMP1	1400	CDK5RAP2	55755
CRMP1	1400	BTBD2	55643
CRMP1	1400	ALDH2	217
CRMP1	1400	UBE2A	7319
CRMP1	1400	MRPS12	6183
CRMP1	1400	EEF1D	1936
CRMP1	1400	HMGB1	3146
CRMP1	1400	FTH1	2495
CRMP1	1400	PAFAH1B3	5050
CRMP1	1400	RGL2	5863
CRMP1	1400	CCDC106	29903
CRMP1	1400	CCL18	6362
CRMP1	1400	FUBP1	8880
CRMP1	1400	ZNF24	7572
CRMP1	1400	AXIN1	8312
CRMP1	1400	40179	6303
CRMP1	1400	EPN1	29924
CRMP1	1400	RPS6KA5	9252
CRMP1	1400	ARL15	54622
CRMP1	1400	VIM	7431
CRMP1	1400	PMF1	11243
CRMP1	1400	NAT9	26151
CRMP1	1400	HSPE1	3336
CRMP1	1400	MCM3AP	8888
CRMP1	1400	BID	637
CRMP1	1400	DNAJB11	51726
CRMP1	1400	ROCK1	6093
CRMP1	1400	HNRNPUL1	11100
CRMP1	1400	RPA2	6118
CRMP1	1400	CCT7	10574
CRMP1	1400	MOBKL3	25843
CRMP1	1400	PPP1R8	5511
CRMP1	1400	SERPINB9	5272
CRMP1	1400	UBE2B	7320
CRMP1	1400	ZAK	51776
CRMP1	1400	KAT5	10524
CRMP1	1400	CDK5R1	8851
CRMP1	1400	C7orf64	84060
CRMP1	1400	XRCC6	2547
CRMP1	1400	C1orf103	55791
CRMP1	1400	PLEKHM1	9842
CRMP1	1400	GDF9	2661
CRMP1	1400	MED31	51003
CRMP1	1400	COPS6	10980
CRMP1	1400	SETDB1	9869
CRMP1	1400	NAT14	57106
CRMP1	1400	KIAA1377	57562
CRMP1	1400	NACAD	23148
CRMP1	1400	SERPINA4	5267
CRMP1	1400	CHD3	1107
CRMP1	1400	MCF2L	23263
CRMP1	1400	BBS10	79738
CRMP1	1400	ZNF579	163033
CRMP1	1400	HNRNPA2B1	3181
CRMP1	1400	VIM	7431
CRMP1	1400	PHYHIP	9796
SUMO4	387082	LMNA	4000
SUMO4	387082	PSMC2	5701
SUMO4	387082	PAFAH1B3	5050
SUMO4	387082	NFKBIA	4792
SUMO4	387082	FOS	2353
SUMO4	387082	GNB2L1	10399
SUMO4	387082	ATP5B	506
SUMO4	387082	PHGDH	26227
SUMO4	387082	HSPA9	3313
SUMO4	387082	TOP2A	7153
SUMO4	387082	PA2G4	5036
SUMO4	387082	CCT7	10574
SUMO4	387082	JUN	3725
SUMO4	387082	HSPA1B	3304
SUMO4	387082	HNRNPL	3191
SUMO4	387082	CCT5	22948
SUMO4	387082	DNAJB11	51726
SUMO4	387082	DNAJA1	3301
SUMO4	387082	NR3C1	2908
SUMO4	387082	TFAP2A	7020
SUMO4	387082	STAT1	6772
SUMO4	387082	HNRNPH1	3187
SUMO4	387082	TPM3	7170
SUMO4	387082	PHB	5245
SUMO4	387082	PRDX6	9588
SUMO4	387082	ARHGDIA	396
SUMO4	387082	STRAP	11171
SUMO4	387082	HNRNPF	3185
SUMO4	387082	VDAC1	7416
SUMO4	387082	PRDX4	10549
SUMO4	387082	HNRNPD	3184
SUMO4	387082	ALDOA	226
SUMO4	387082	HSPA8	3312
SUMO4	387082	GAPDH	2597
SUMO4	387082	GSTP1	2950
SUMO4	387082	STAT3	6774
SUMO4	387082	PGK1	5230
SUMO4	387082	MAGEA11	4110
SUMO4	387082	GORASP2	26003
SUMO4	387082	ATXN1L	342371
SUMO4	387082	PIAS4	51588
SUMO4	387082	ZHX1	11244
SUMO4	387082	MAPK8IP1	9479
SUMO4	387082	IDH3B	3420
LMNA	4000	FOS	2353
LMNA	4000	PCGF2	7703
LMNA	4000	KAT5	10524
LMNA	4000	PCBP1	5093
LMNA	4000	SREBF1	6720
LMNA	4000	EMD	2010
PELP1	27043	NR3C1	2908
PELP1	27043	ESR2	2100
PELP1	27043	SUMO2	6613
PELP1	27043	ESR1	2099
NR3C1	2908	NFKB1	4790
NR3C1	2908	SMARCD1	6602
NR3C1	2908	SMARCC1	6599
NR3C1	2908	CHD9	80205
NR3C1	2908	PPARGC1A	10891
NR3C1	2908	PRPF6	24148
NR3C1	2908	SFN	2810
NR3C1	2908	NR2F2	7026
NR3C1	2908	NCOR1	9611
NR3C1	2908	NCOR2	9612
NR3C1	2908	NRIP1	8204
NR3C1	2908	POU1F1	5449
NR3C1	2908	RELA	5970
NR3C1	2908	PSMC3IP	29893
NR3C1	2908	SMARCA2	6595
NR3C1	2908	ETS1	2113
NR3C1	2908	NCOA2	10499
NR3C1	2908	NCOA6	23054
NR3C1	2908	SUMO1	7341
NR3C1	2908	NCL	4691
NR3C1	2908	SMARCE1	6605
NR3C1	2908	TP53	7157
NR3C1	2908	SELENBP1	8991
NR3C1	2908	NR3C2	4306
NR3C1	2908	NCOA1	8648
NR3C1	2908	CEBPB	1051
NR3C1	2908	KPNA2	3838
NR3C1	2908	CEBPA	1050
NR3C1	2908	POU2F1	5451
NR3C1	2908	ETS2	2114
NR3C1	2908	MED14	9282
NR3C1	2908	SMARCB1	6598
NR3C1	2908	JUN	3725
NR3C1	2908	FOXA2	3170
NR3C1	2908	NCOA4	8031
EIF2AK2	5610	ILF3	3609
EIF2AK2	5610	FIBP	9158
EIF2AK2	5610	CASP7	840
EIF2AK2	5610	NFKBIA	4792
EIF2AK2	5610	TP53	7157
EIF2AK2	5610	PTGES3	10728
EIF2AK2	5610	SON	6651
EIF2AK2	5610	STRBP	55342
EIF2AK2	5610	SNX5	27131
EIF2AK2	5610	HSPA1A	3303
EIF2AK2	5610	IKBKB	3551
EIF2AK2	5610	NPM1	4869
EIF2AK2	5610	MAP3K7	6885
EIF2AK2	5610	METAP2	10988
EIF2AK2	5610	GIT2	9815
EIF2AK2	5610	PPP1CA	5499
EIF2AK2	5610	PRKRA	8575
EIF2AK2	5610	PPP2R5A	5525
EIF2AK2	5610	PPP1CC	5501
EIF2AK2	5610	MAGEA11	4110
ILF3	3609	ILF2	3608
ILF3	3609	MDFI	4188
UBQLN4	56893	SMAD9	4093
UBQLN4	56893	SMARCB1	6598
UBQLN4	56893	EEF1A1	1915
UBQLN4	56893	TNFRSF14	8764
UBQLN4	56893	RAD23A	5886
UBQLN4	56893	RPN1	6184
UBQLN4	56893	CCDC136	64753
UBQLN4	56893	ADPGK	83440
UBQLN4	56893	EFEMP2	30008
UBQLN4	56893	ATPIF1	93974
UBQLN4	56893	C11orf49	79096
UBQLN4	56893	ZFPM2	23414
UBQLN4	56893	UBQLN2	29978
UBQLN4	56893	UBQLN1	29979
UBQLN4	56893	SCMH1	22955
UBQLN4	56893	PBXIP1	57326
UBQLN4	56893	MLLT6	4302
UBQLN4	56893	ZDHHC3	51304
UBQLN4	56893	AGR2	10551
UBQLN4	56893	SPINT1	6692
UBQLN4	56893	ATXN1	6310
UBQLN4	56893	GKAP1	80318
UBQLN4	56893	CSTF2	1478
UBQLN4	56893	DNAJB11	51726
UBQLN4	56893	YWHAQ	10971
UBQLN4	56893	TGFB1I1	7041
UBQLN4	56893	CD99	4267
UBQLN4	56893	RAI2	10742
UBQLN4	56893	PNMA1	9240
UBQLN4	56893	RNPS1	10921
UBQLN4	56893	MDM2	4193
UBQLN4	56893	DMPK	1760
UBQLN4	56893	RBM10	8241
UBQLN4	56893	PIN1	5300
UBQLN4	56893	CPSF6	11052
UBQLN4	56893	IMMT	10989
UBQLN4	56893	RXRA	6256
UBQLN4	56893	UNC119	9094
UBQLN4	56893	PLA2G16	11145
UBQLN4	56893	DAZAP2	9802
UBQLN4	56893	PRPF40A	55660
UBQLN4	56893	ELF5	2001
UBQLN4	56893	RNF11	26994
UBQLN4	56893	SFRS2	6427
UBQLN4	56893	HGS	9146
UBQLN4	56893	ZNF205	7755
UBQLN4	56893	CCDC33	80125
UBQLN4	56893	PLSCR1	5359
UBQLN4	56893	RHOXF2	84528
UBQLN4	56893	DTX1	1840
UBQLN4	56893	NOTCH1	4851
UBQLN4	56893	RFX6	222546
UBQLN4	56893	VSNL1	7447
UBQLN4	56893	UBE3A	7337
UBQLN4	56893	UBE3A	7337
UBQLN4	56893	TRIM27	5987
UBQLN4	56893	BTRC	8945
UBQLN4	56893	C2orf18	54978
UBQLN4	56893	PSMF1	9491
UBQLN4	56893	NEDD4	4734
UBQLN4	56893	MAGEA11	4110
UBQLN4	56893	KRT15	3866
UBQLN4	56893	PIAS4	51588
UBQLN4	56893	PLCB3	5331
UBQLN4	56893	RAB1A	5861
SMAD9	4093	MGA	23269
SMAD9	4093	TRIM29	23650
SMAD9	4093	ZNF8	7554
SMAD9	4093	MCM3AP	8888
SMAD9	4093	AFF1	4299
SMAD9	4093	UBE3A	7337
SMAD9	4093	RFX1	5989
SMAD9	4093	PABPC4	8761
SMAD9	4093	MLL2	8085
SMAD9	4093	LEMD3	23592
SMAD9	4093	MBD1	4152
SMAD9	4093	LMO4	8543
SMAD9	4093	SF3B1	23451
SMAD9	4093	HEYL	26508
SMAD9	4093	ZEB2	9839
SMAD9	4093	FLI1	2313
SMAD9	4093	TOB1	10140
SMAD9	4093	PPARD	5467
SMAD9	4093	ZSCAN4	201516
SMAD9	4093	E4F1	1877
SMAD9	4093	PELP1	27043
SMAD9	4093	SMAD4	4089
SMAD9	4093	SMAD2	4087
SMAD9	4093	SVEP1	79987
SMAD9	4093	HEY1	23462
SMAD9	4093	SNRNP70	6625
SMAD9	4093	CXXC5	51523
SMAD9	4093	RAB27A	5873
SMAD9	4093	TLE1	7088
SMAD9	4093	SKIL	6498
SMAD9	4093	SMAD1	4086
SMAD9	4093	TTF2	8458
SMAD9	4093	FHOD1	29109
SMAD9	4093	SMAD2	4087
SMAD9	4093	POLR2A	5430
SMAD9	4093	XPA	7507
SMAD9	4093	ERCC6	2074
SMAD9	4093	ERCC8	1161
SMAD9	4093	MLL	4297
ACTN4	81	MYOZ1	58529
ACTN4	81	LRRC7	57554
ACTN4	81	MAGI1	9223
ACTN4	81	CAMK2A	815
ACTN4	81	SACS	26278
ACTN4	81	CAMK2B	816
ACTN4	81	MYOZ2	51778
ACTN4	81	CAMK2G	818
MYOZ1	58529	TCAP	8557
MYOZ1	58529	PNKP	11284
MYOZ1	58529	MAGEA11	4110
MYOZ1	58529	ACTN2	88
MYOZ1	58529	ACTN1	87
RALYL	138046	LMO3	55885
RALYL	138046	ZNF408	79797
RALYL	138046	LMO3	55885
LMO3	55885	LDB1	8861
LMO3	55885	RORA	6095
PSEN1	5663	ERN1	2081
PSEN1	5663	CIB1	10519
PSEN1	5663	PRKACA	5566
PSEN1	5663	MAPT	4137
PSEN1	5663	CASP8	841
PSEN1	5663	GFAP	2670
PSEN1	5663	BCL2L1	598
PSEN1	5663	CTNNA1	1495
PSEN1	5663	GDI1	2664
PSEN1	5663	HERPUD1	9709
PSEN1	5663	UBQLN1	29979
PSEN1	5663	CASP1	834
PSEN1	5663	PKP4	8502
PSEN1	5663	SFRS2IP	9169
PSEN1	5663	CASP7	840
PSEN1	5663	CASP6	839
PSEN1	5663	BCL2	596
PSEN1	5663	NOTCH1	4851
PSEN1	5663	CTNND2	1501
PSEN1	5663	CDK5	1020
PSEN1	5663	GSK3B	2932
PSEN1	5663	FBXW7	55294
PSEN1	5663	PRKCZ	5590
PSEN1	5663	CTNNB1	1499
PSEN1	5663	VPS24	51652
ERN1	2081	BAK1	578
ERN1	2081	HSP90AA1	3320
ERN1	2081	COPS5	10987
SEPT8	23176	PHF17	79960
SEPT8	23176	PPHLN1	51535
MAPK14	1432	PPARGC1A	10891
MAPK14	1432	DDIT3	1649
MAPK14	1432	ELK3	2004
MAPK14	1432	MEF2A	4205
MAPK14	1432	SCYE1	9255
MAPK14	1432	RELA	5970
MAPK14	1432	MITF	4286
MAPK14	1432	MAPK9	5601
MAPK14	1432	PML	5371
MAPK14	1432	SMAD7	4092
MAPK14	1432	MAFA	389692
MAPK14	1432	MAPK11	5600
MAPK14	1432	NCOA3	8202
MAPK14	1432	JUNB	3726
MAPK14	1432	CCAR1	55749
MAPK14	1432	MAPKAPK5	8550
MAPK14	1432	PAK6	56924
MAPK14	1432	DUSP16	80824
MAPK14	1432	ATF2	1386
MAPK14	1432	MEF2C	4208
MAPK14	1432	NFATC1	4772
MAPK14	1432	SPAG9	9043
MAPK14	1432	MKNK1	8569
MAPK14	1432	ELK1	2002
MAPK14	1432	HNF4A	3172
MAPK14	1432	CDX2	1045
MAPK14	1432	MKNK2	2872
MAPK14	1432	SP1	6667
MAPK14	1432	MAX	4149
MAPK14	1432	RPS6KA4	8986
MAPK14	1432	MAPK8	5599
MAPK14	1432	MAPKAPK3	7867
MAPK14	1432	GATA4	2626
PPARGC1A	10891	MYBBP1A	10514
PPARGC1A	10891	NR1I2	8856
PPARGC1A	10891	NRF1	4899
PPARGC1A	10891	USF2	7392
PPARGC1A	10891	HCFC1	3054
PPARGC1A	10891	ESRRG	2104
PPARGC1A	10891	NR1H4	9971
GSK3B	2932	APC	324
GSK3B	2932	FOXO1	2308
GSK3B	2932	CEBPA	1050
GSK3B	2932	RPL36AL	6166
GSK3B	2932	EIF2B5	8893
GSK3B	2932	DNMT1	1786
GSK3B	2932	RCAN1	1827
GSK3B	2932	CREM	1390
GSK3B	2932	TP53	7157
GSK3B	2932	EEF1A1	1915
GSK3B	2932	CCND1	595
GSK3B	2932	RPS2	6187
GSK3B	2932	AXIN2	8313
GSK3B	2932	XPNPEP1	7511
GSK3B	2932	KIF5B	3799
GSK3B	2932	FEN1	2237
GSK3B	2932	MICAL1	64780
GSK3B	2932	LUC7L2	51631
GSK3B	2932	MID1IP1	58526
GSK3B	2932	CLEC3B	7123
GSK3B	2932	IGSF21	84966
GSK3B	2932	C14orf1	11161
GSK3B	2932	MCL1	4170
GSK3B	2932	NIN	51199
GSK3B	2932	MED24	9862
GSK3B	2932	FIBP	9158
GSK3B	2932	CCNE1	898
GSK3B	2932	KHSRP	8570
GSK3B	2932	ADAP1	11033
GSK3B	2932	TLE1	7088
GSK3B	2932	MITF	4286
GSK3B	2932	ENTPD6	955
GSK3B	2932	EFTUD2	9343
GSK3B	2932	EIF4EBP1	1978
GSK3B	2932	RAI1	10743
GSK3B	2932	MPP1	4354
GSK3B	2932	NAT9	26151
GSK3B	2932	MGEA5	10724
GSK3B	2932	ATXN3	4287
GSK3B	2932	VIM	7431
GSK3B	2932	DNMT3L	29947
GSK3B	2932	GYS1	2997
GSK3B	2932	CDX2	1045
GSK3B	2932	CHD3	1107
GSK3B	2932	BCL3	602
GSK3B	2932	OGT	8473
GSK3B	2932	NFKB1	4790
GSK3B	2932	ZNF227	7770
GSK3B	2932	IKBKG	8517
GSK3B	2932	FBN3	84467
GSK3B	2932	LMO4	8543
GSK3B	2932	ZHX1	11244
GSK3B	2932	CEBPZ	10153
GSK3B	2932	ZNF746	155061
GSK3B	2932	RPLP1	6176
GSK3B	2932	RBPJ	3516
GSK3B	2932	RXRA	6256
GSK3B	2932	UBE2D1	7321
GSK3B	2932	CSAD	51380
GSK3B	2932	NSFL1C	55968
GSK3B	2932	ACTL6B	51412
GSK3B	2932	NRBP1	29959
GSK3B	2932	FAM83D	81610
GSK3B	2932	MAP4	4134
GSK3B	2932	FRAP1	2475
GSK3B	2932	DNAJB11	51726
GSK3B	2932	MEF2C	4208
GSK3B	2932	PFDN1	5201
GSK3B	2932	DVL1	1855
GSK3B	2932	CSNK2A2	1459
GSK3B	2932	CDK5	1020
GSK3B	2932	CSNK2A1	1457
GSK3B	2932	PPP1CA	5499
GSK3B	2932	PPP1CC	5501
GSK3B	2932	RAD23A	5886
RNF2	6045	PHC1	1911
RNF2	6045	RYBP	23429
RNF2	6045	BMI1	648
RNF2	6045	PCGF2	7703
RNF2	6045	MLL	4297
RNF2	6045	CBX4	8535
PHC1	1911	BMI1	648
PHC1	1911	GMNN	51053
PHC1	1911	RNF2	6045
SLC2A1	6513	PTK2B	2185
SLC2A1	6513	PDIA3	2923
SLC2A1	6513	SUMO1	7341
SLC2A1	6513	COPS6	10980
SLC2A1	6513	GAPDH	2597
SLC2A1	6513	TNFRSF1A	7132
PTK2B	2185	STAT3	6774
PTK2B	2185	RASA1	5921
PTK2B	2185	SORBS2	8470
PTK2B	2185	SH2D3C	10044
PTK2B	2185	MAP3K4	4216
PTK2B	2185	SHC1	6464
PTK2B	2185	GRB2	2885
PTK2B	2185	PTPN12	5782
PTK2B	2185	EWSR1	2130
PTK2B	2185	LCK	3932
PTK2B	2185	BCAR1	9564
PTK2B	2185	CBL	867
PTK2B	2185	TGFB1I1	7041
PTK2B	2185	SNCA	6622
PTK2B	2185	PTK2	5747
PTK2B	2185	NEDD9	4739
PTK2B	2185	GSN	2934
PTK2B	2185	LYN	4067
PTK2B	2185	PDPK1	5170
PTK2B	2185	ASAP2	8853
PTK2B	2185	PXN	5829
PTK2B	2185	STAP1	26228
PTK2B	2185	PRKCD	5580
PTK2B	2185	PITPNM2	57605
PTK2B	2185	ASAP1	50807
PTK2B	2185	TLN1	7094
PTK2B	2185	SLC2A1	6513
PTK2B	2185	NPHP1	4867
PTK2B	2185	MCAM	4162
PTK2B	2185	KCNA2	3737
PTK2B	2185	EFS	10278
PTK2B	2185	LPXN	9404
PTK2B	2185	SRC	6714
PTK2B	2185	ARHGAP5	394
PTK2B	2185	ARHGAP21	57584
[truncated: 15,284 more rows]
