# Supplementary material for: Weighted minimum feedback vertex sets and implementation in human cancer genes detection
Source: BMC Bioinformatics. 2021 Mar 22;22:143. doi: 10.1186/s12859-021-04062-2 (PMC7986389; doi:10.1186/s12859-021-04062-2)
Supplement: Supplementary file 4 — Additional file 4. The weights of all genes in the network. [file 12859_2021_4062_MOESM4_ESM.txt]

C1orf103	55791	0.326190214529102
MNAT1	4331	0.0230819686178219
MAST2	23139	0.579470632796621
DYNLL1	8655	0.526820762922155
RAB22A	57403	0.22099851325663
APPL2	55198	0.575475150671346
TRAP1	10131	0.493858947224775
EXT2	2132	0.170331410853679
STAT2	6773	0.0394084109217179
COPS4	51138	0.204800491260453
BMPR2	659	0.56054145426058
TUBB	203068	0.679540998605667
FYN	2534	1.03650222474379
SNCA	6622	2.12771021546774
PARD6B	84612	1.67260921620181
PARD6A	50855	0.635669707524698
CHUK	1147	0.0641905846595012
PRKCI	5584	0.180700014364588
TRAF2	7186	1.19629456869232
FXR2	9513	0.00675326481284344
PNRC1	10957	1.00578630658914
RARB	5915	1.39844163778149
HOXD4	3233	1.59216498819448
PBX1	5087	0.427443703514523
GUCA1B	2979	0.448464610991359
GUCY2D	3000	0.107734174809982
FGF4	2249	0.0355170521905909
FGFR1	2260	1.27607267018218
GADD45G	10912	1.2291533900262
CRIP2	1397	0.617598005572631
KDR	3791	1.24590188145588
RASA1	5921	0.309749738766701
LDLRAP1	26119	0.118874466234461
AP2B1	163	0.225488267853919
PRKCB	5579	0.460116363396605
IKBKB	3551	0.183669348372167
MDM2	4193	0.153103070606157
ESR1	2099	0.368777890958054
KIT	3815	3.59785293984446
GRB10	2887	0.451891425733034
MAPK1	5594	0.287259017728058
EIF4EBP1	1978	0.902939379453576
TRAF1	7185	0.192299256943993
HIVEP3	59269	0.304694840388485
CA12	771	0.990226780186793
ATP5C1	509	0.381599590450147
NFASC	23114	1.68144223563819
SDCBP2	27111	0.000756187497424676
NUDT21	11051	0.311793357138878
SHFM1	7979	0.680584885782325
UBE2I	7329	0.587223680875619
PIAS2	9063	0.0643478680412688
KCTD13	253980	0.9985325005972
PCNA	5111	1.2253533939433
BMX	660	3.58814114023629
ITK	3702	0.0903206094929541
USP33	23032	0.497081232620502
TCEB1	6921	0.862688663584786
LCK	3932	0.308311408362991
TRPV4	59341	0.408865828808765
PTPRS	5802	0.961949161712736
SUMO2	6613	0.362781617545537
SIN3A	25942	0.0783437538002509
MNT	4335	0.0237253438257152
EIF6	3692	0.744630240243428
PLK1	5347	3.48479481067842
ATP5A1	498	0.192364804727028
YWHAG	7532	0.277257434974313
ITGB1BP1	9270	0.983084709050935
EEF1A1	1915	0.714154520422543
JUN	3725	1.58987353690197
NCOA2	10499	0.505595108886849
KIAA1377	57562	1.64000409635215
SNRPG	6637	0.813660916052768
GGA2	23062	0.00366637234131062
RABGEF1	27342	0.154260991890839
CNR2	1269	0.470661982552327
GNA15	2769	0.217064768153203
40436	9403	0.0
XRCC6	2547	0.093325492764242
RBBP4	5928	0.213911479814916
HDAC3	8841	0.0655609664290804
TNFRSF10A	8797	0.185243787800312
BCL10	8915	0.085365599795395
CASP8	841	0.0681024259069574
NR1H4	9971	0.331644228551289
BAZ1A	11177	0.404942508939849
SMARCA5	8467	0.0449350859874524
HSH2D	84941	2.11008701955232
TNK2	10188	0.548427411584397
WNT1	7471	0.56365159522658
PORCN	64840	0.122608968119189
FLNA	2316	0.715152260396298
CAMK2G	818	0.308467945734126
EP300	2033	0.312526569108723
SS18	6760	0.122558305672639
UTP14A	10813	0.276880665219744
ARIH2	10425	0.3528563658816
PUF60	22827	0.74549219515702
FUBP1	8880	0.257448676464636
CDC2L5	8621	0.0
CHMP4A	29082	0.141235079398859
ABL1	25	0.328008991971629
NEDD9	4739	1.6199465368344
TFG	10342	0.589538847549109
TRIM25	7706	0.328172054292761
SPOP	8405	0.0182624544767993
DDIT3	1649	0.0233584829092521
GAPDH	2597	0.94332703354978
CCL5	6352	0.312116906126002
CCR5	1234	0.573254489655869
P2RY2	5029	0.589742002922315
ITGB5	3693	0.06928589890647
SELL	6402	0.824189266821343
CFH	3075	1.41592003015988
ACTA1	58	0.694459441304693
PAK1	5058	0.600670215330457
MCAM	4162	1.90517908591599
ATF7IP	55729	0.285952670563821
SUV39H2	79723	0.641577538060788
FAM20C	56975	0.477993718785088
CDC25B	994	0.814671076489605
CSNK2A1	1457	0.30174751793974
SSBP4	170463	0.575005389507716
LDB1	8861	0.180921534892578
FN1	2335	2.69801502771277
COL4A1	1282	0.00939987103221185
CRMP1	1400	0.512525394051785
SMPD3	55512	0.397970477509303
SUMO4	387082	0.207727549407572
LMNA	4000	0.180587060799214
PELP1	27043	0.335333255198089
NR3C1	2908	1.87490002577712
EIF2AK2	5610	0.519433498232338
ILF3	3609	0.373328100934076
DRD2	1813	2.91250942308276
FREQ	23413	0.0
UBQLN4	56893	0.889281897313525
SMAD9	4093	2.12456434535631
ACTN4	81	0.0251009286850064
MYOZ1	58529	1.00079782185741
ACVR2B	93	0.0863400758676036
ACVR1B	91	0.103206577475062
RALYL	138046	0.121867204981268
LMO3	55885	2.46064932346387
PSEN1	5663	0.104841303562479
ERN1	2081	0.513504257833841
SEPT5	5413	0.503904041834977
SEPT8	23176	0.358480878699424
MAPK14	1432	0.324255056031774
PPARGC1A	10891	2.5427920561552
TBP	6908	0.107441277602389
BTAF1	9044	0.753805629006122
GSK3B	2932	0.188836572656832
DNAJC13	23317	0.202769470588263
RNF2	6045	0.333698185477154
PHC1	1911	0.296300582642388
IFNGR2	3460	0.0768470458055077
TLR3	7098	1.44146265260342
RNF216	54476	0.136754530132139
SLC2A1	6513	1.26425749927605
PTK2B	2185	0.152564450864057
ZMYND19	116225	0.970112482281489
HACL1	26061	0.576456740052812
PTPN4	5775	0.74172231592722
PPP1R9B	84687	0.604351448917457
PPP1CA	5499	1.02967880853953
ING2	3622	0.285471296019105
DVL1	1855	0.407105260626929
SMAD3	4088	0.627522046013363
PLSCR1	5359	0.0921251301733292
HOXA9	3205	2.66036374884236
DAB1	1600	0.227964214006735
CRKL	1399	0.0889264969962458
SSTR1	6751	3.10838278540073
PRMT5	10419	0.172037123163651
KCNK3	3777	1.97518877723118
BMPR1B	658	2.1877402714295
RHEBL1	121268	1.1008893660989
PDCD10	11235	0.437629631859688
CHMP5	51510	0.295262058933291
PRKCG	5582	0.319988953617119
HABP4	22927	1.16981074452566
SP3	6670	0.102909755786328
CREBBP	1387	0.195318177047557
DACH1	1602	0.529860142540539
CLTCL1	8218	1.29552654412596
SNX5	27131	0.305332149098533
MMP7	4316	1.20054898668007
DCN	1634	2.35120386642035
UNC119	9094	0.301631792220116
S100A8	6279	0.000293156281310658
TSC22D1	8848	0.892321130240299
MLL3	58508	0.518395922790358
BEND5	79656	1.40275680307848
CTNNBIP1	56998	0.284665519994915
WWTR1	25937	0.92623972015247
RUNX1	861	0.228984722561846
STK11	6794	0.357811543576984
CDC37	11140	0.158583364894998
ALK	238	1.55447437989028
IRS1	3667	1.18499396899541
APOB	338	5.0723417923313
SEC61B	10952	0.460408321704687
TTR	7276	0.214353509212456
INPP5K	51763	0.625799497764531
TUBA4A	7277	0.0328804955259088
TCP1	6950	0.0641950161257423
CTNNBL1	56259	0.21300224996339
STAMBP	10617	0.272056982977261
PKM2	5315	0.922562064523273
PLCB3	5331	0.617908387355987
MARK4	57787	0.456917155811777
RAN	5901	0.708908397604153
TNPO1	3842	0.112468131903618
C22orf9	23313	0.215157066783952
NOMO1	23420	0.53177719848008
HSP90AA1	3320	0.270566418372297
HSPA8	3312	0.31377838143635
NDUFS7	374291	0.375825888996985
ARRB2	409	0.123975950681853
POU2F1	5451	0.233047042701067
MSN	4478	0.632639727330632
ICAM1	3383	0.255650309045103
MBD3	53615	0.27576461817999
MBD2	8932	0.190203366460425
KAT2B	8850	1.51037996182206
ETV1	2115	1.3412326767047
NRIP1	8204	0.201759893220459
NR5A2	2494	1.747858797971
GIT1	28964	0.317856429797478
PAK2	5062	0.205775163080187
SH3KBP1	30011	0.779268887548058
TFPI2	7980	2.64805343989968
SMURF2	64750	0.44772259869567
TP53BP2	7159	0.278607471921609
COL3A1	1281	1.35089189306802
CAPN1	823	0.446488735379141
F11R	50848	0.731865945345765
PRKCA	5578	1.75929575262065
TAC1	6863	2.13995344150531
AMOTL2	51421	1.5845848603031
MAGOHB	55110	0.744212737827009
SUMO3	6612	0.298692827417835
FOS	2353	3.01089212092472
C7orf36	57002	0.115604573198284
NAT14	57106	1.65789781412832
NDOR1	27158	0.980232097507528
CYCS	54205	0.522773243885014
TNFRSF11A	8792	0.976319653685898
CBL	867	0.63237158483639
CFP	5199	1.29383898407339
BAT3	7917	0.243252075544351
C3AR1	719	0.043070877801318
C3	718	1.4681948853287
PTPN6	5777	0.927635151263168
PIK3R1	5295	1.72648738467875
CCDC85B	11007	0.435164874159941
ZNF165	7718	0.66067435540772
C8orf33	65265	0.345669405067035
FEZ1	9638	1.65381327440943
LMNB1	4001	2.37648944979674
CAMK2A	815	0.694867020010611
CPSF6	11052	0.259924769990119
ANXA7	310	0.053243348414334
OTUB1	55611	0.62364594822553
EZR	7430	1.27828595400823
CDH1	999	0.896894082391777
SEMA4F	10505	0.154944704475106
DLG4	1742	0.146075560476227
GLP2R	9340	2.24319975599805
GCG	2641	0.0421192054135804
TNRC4	11189	0.0
PPP1R9A	55607	0.643834821863338
PRKAR1B	5575	0.393333876080833
GABRA1	2554	0.252410244030844
CALCOCO2	10241	0.434679810732405
MYST2	11143	0.00333882316387957
MAP2K4	6416	0.253975415868437
MAPK10	5602	2.37648227660049
RB1	5925	0.420913153952291
NCOA6	23054	0.233788396078888
BCL2	596	0.886768284613655
CDK2	1017	0.582463282852935
S1PR1	1901	2.21018207023265
CAV1	857	3.39257325285381
WIPF1	7456	0.293175752755163
PIK3CG	5294	0.394575024543873
TGFBR1	7046	0.285935957104432
CHN2	1124	0.10703946297953
FKBP5	2289	1.03532677334626
ATM	472	0.72101890794154
NBN	4683	0.238103340459395
AMPH	273	0.28043868935491
CLTC	1213	0.555085450050228
CENPJ	55835	0.121041251514564
NR0B1	190	1.43002162234924
YWHAB	7529	0.31492261857082
MARK2	2011	0.565521728925649
TOPBP1	11073	0.340762141242919
RAD9A	5883	0.485644276702096
IKZF5	64376	0.484053687766314
IMPA2	3613	0.0523399361085701
HERPUD1	9709	0.309193845329194
SH3BP5	9467	1.10275476472083
ZNF250	58500	0.261704491967132
127557	127557	0.0
CTSS	1520	0.00129997712979879
PLCG1	5335	0.155885018024144
TNFRSF17	608	1.16582392299605
ZNF512B	57473	0.426434986169513
SUPT5H	6829	0.331372346326308
MSH2	4436	0.382431023737917
MAX	4149	0.100649123035645
RBBP7	5931	0.670193585714722
ING1	3621	0.285516875984403
MDFI	4188	0.456432965966846
HOXB9	3219	1.16258778397493
40179	6303	0.0
UBE2D3	7323	0.104492228741229
CTDP1	9150	0.346456711784485
ERH	2079	0.713296463931012
SUMO1	7341	0.327740096748297
DNMT3B	1789	1.20384046064224
THRA	7067	1.11659216158829
COPS2	9318	0.42045422761816
RGS4	5999	1.42131488221456
PLCB1	23236	1.62737700405967
CALM3	808	0.307092813361079
MYOG	4656	0.362525701213616
ACTC1	70	0.781780259872965
MAP3K7	6885	0.165133229951588
EZH2	2146	2.26081031818669
HLF	3131	3.79365475410852
CEBPG	1054	0.0094915456994773
GJA3	2700	1.17575574354265
MIP	4284	0.280326554386456
TRIP11	9321	0.216847158639631
HDAC1	3065	0.476136731903091
SP1	6667	0.338722721471147
SDC4	6385	0.237733526021113
FRAP1	2475	0.0
FKBP1A	2280	0.0682988054468492
FFAR1	2864	0.0212356290827505
GNAQ	2776	0.694868640484465
PRKDC	5591	0.47237344413808
MAPT	4137	0.262058337508245
IPO13	9670	0.371877508804964
PAX6	5080	0.518127246123285
RPSA	3921	0.0411045539628372
PDGFRB	5159	0.433008189478047
GRB7	2886	1.23359451913646
CTNND1	1500	0.212759872608768
ROBO1	6091	0.720207509507306
SLIT2	9353	1.93782652766422
MGMT	4255	0.105007402833714
TAF1C	9013	0.240218949080383
TRIM24	8805	0.368501858721062
STAT3	6774	0.149567368090477
ZXDC	79364	0.232164376325597
NR1H3	10062	0.837780315030074
CDH5	1003	1.66061340118318
JUP	3728	0.684358046640153
EXPH5	23086	0.10917445746207
DOK1	1796	0.129718742702533
ZAP70	7535	0.12082688060171
SH3BP2	6452	0.497677844642569
VASP	7408	0.507178981611396
KPNB1	3837	0.258394009327438
ARR3	407	0.0152565439911076
DVL2	1856	0.131642765956199
PTPN12	5782	0.0311101494055812
PSTPIP1	9051	0.327892989578435
PPP2R1A	5518	0.494713929370167
ACTB	60	0.349938363580037
H2AFX	3014	1.72393345012696
TOM1L1	10040	0.646283591282339
SMARCB1	6598	0.471491091878626
AKAP11	11215	0.770213530930198
PRKAR2B	5577	2.07670164648973
ATXN1	6310	0.14618201312452
SIX5	147912	0.236071027571619
ARHGAP1	392	0.149159543298033
BNIPL	149428	0.995614997277942
L1CAM	3897	1.10578788694489
NCAN	1463	0.214326836839636
RBM12	10137	0.0213730265100764
TBC1D4	9882	1.42110400015729
PAK7	57144	3.58795876856976
FHL3	2275	0.0356297203328477
PSPC1	55269	0.273687816939225
PSMA1	5682	0.245309087271568
RAD54B	25788	1.55277596235182
TUBB2A	7280	0.771683544114444
CHGB	1114	0.873385895219946
MAP3K7IP1	10454	0.0
MAPK11	5600	0.604491192130729
IFNAR1	3454	0.399098520026028
RHOQ	23433	1.34445976174212
WASL	8976	0.0328097142815249
ATF2	1386	0.435083633291381
LILRB1	10859	0.662626157112813
HLA-B	3106	0.429807991349801
NFKBIA	4792	0.311406660158399
SKP1	6500	0.0233446829714623
RAB11FIP2	22841	0.911171463788593
RAB11B	9230	0.0387799787672396
TJP1	7082	0.726338745999326
CNKSR2	22866	2.85315345794828
IMMT	10989	0.269287709279293
NEK2	4751	4.58241048373637
SET	6418	0.418643663493633
HMGB2	3148	0.858557771526517
VIPR2	7434	1.56694714342233
VIP	7432	1.7796643431856
PPP1CC	5501	0.0857908530723055
HCFC1	3054	0.371274465321914
SYK	6850	0.15647521382186
SLC4A1	6521	1.12814416830124
SERPINB9	5272	0.462561135546014
TP53	7157	0.0206571697034352
CR1	1378	1.90817029969635
NHP2L1	4809	0.183887619739805
SYTL4	94121	0.345084932033329
RAB8A	4218	0.792220434974645
CDK9	1025	0.10940309006148
MED21	9412	0.0286094835540638
PAPPA2	60676	3.4017867379616
TAF5	6877	0.0150024307175398
TK1	7083	3.03570896815359
TCTEX1D2	255758	1.13007706581365
CTNND2	1501	0.256312278614454
C1D	10438	0.122637366410745
TSNAX	7257	0.399294769627232
SMAD1	4086	0.141997075437823
SMAD5	4090	0.488569662622851
PMCH	5367	0.990153563122821
PCSK6	5046	0.293663071438999
TSPYL2	64061	0.920955190755047
APTX	54840	0.428977716382047
CIC	23152	0.0132742516052602
FCGR3A	2214	1.05836597315601
PTPRC	5788	0.0306658169108882
STUB1	10273	0.596230251217996
UBE2D1	7321	0.131165022724463
KCNJ11	3767	1.09011474951171
AP2M1	1173	0.423674804134768
PTMA	5757	0.560918909672216
HBA1	3039	4.88840768580128
NAP1L1	4673	0.192485402653796
STRN4	29888	0.417944632228476
RAB5B	5869	0.0698905081582755
RIN1	9610	0.112267054338274
ITGB4	3691	0.882782539330933
MRFAP1	93621	0.0985010318476167
MORF4L1	10933	0.24522000794626
SOSTDC1	25928	3.59261768798301
BMP2	650	2.6716131773004
TXNIP	10628	2.17042506623223
ZBTB32	27033	0.825207174745819
GRM5	2915	0.307883355638129
PRKCD	5580	0.502485732679922
MADD	8567	0.0438146367419954
PRKAA1	5562	0.893855867173812
RAF1	5894	0.0284257619717323
PTPRJ	5795	0.431718224288035
LAT	27040	0.437461674836261
NR5A1	2516	0.0656002185183004
GTF2B	2959	0.149386913087852
EDA	1896	1.67070563281372
FURIN	5045	0.167396781334666
ARHGEF1	9138	0.405370079277928
UNK	85451	0.0546872373198575
MET	4233	2.49189687364832
SRC	6714	0.780925869217365
NOS2	4843	0.192856136988509
SCMH1	22955	0.445063412898
LYPLA2	11313	0.874175033935865
CTNNB1	1499	0.392536489983085
AXIN2	8313	0.993894154313587
ARRB1	408	1.10808008714078
YAF2	10138	0.0383405437907438
HRAS	3265	0.653450915273329
ARAF	369	0.133266320921409
AKAP9	10142	0.107716901828629
ITGA2	3673	0.630604070405505
HSPG2	3339	0.669260314449819
NFE2L1	4779	0.401420243586996
HEY1	23462	0.807717740997527
GATA1	2623	0.0722633222384768
GNB1	2782	0.0947460839323071
RASD1	51655	2.19094111767179
LAMA4	3910	1.33989126336697
ZHX1	11244	0.593640934715262
CDC25A	993	1.96089111483223
MAP2K7	5609	0.0158818589340068
CNKSR1	10256	1.26911149123719
KHDRBS1	10657	0.159291289574117
TAF1	6872	0.463373157637873
SH3GL1	6455	0.619624292434926
PTPN23	25930	0.215183442572561
MAPK8IP2	23542	2.25214772857557
MAPK8IP1	9479	0.169653285423541
C11orf59	55004	0.177842687581723
MAP3K10	4294	0.553422003860503
PHB	5245	0.450151627102892
RELA	5970	0.0560503200346574
NRP2	8828	0.372906575636209
VEGFA	7422	0.48685529715571
NTRK2	4915	4.18284626215972
SHC3	53358	0.913887224119682
RPL10	6134	0.271275868998547
TBPL1	9519	0.220802297200709
PDLIM7	9260	0.109748925807827
PCBP1	5093	0.16922911482437
PTN	5764	3.13854572601874
PPP2CA	5515	0.301451116314352
ACE2	59272	2.09896407894006
AGT	183	0.61279287732202
ERBB2	2064	1.11557465736181
SYNJ1	8867	0.377101819997762
GNB2L1	10399	0.361763595053427
IL4R	3566	0.47637307853933
IL2RG	3561	0.40831767581113
SPP1	6696	2.0061738087333
MUC1	4582	2.37275530277682
RAB11A	8766	0.232506619438009
CHMP1B	57132	0.140968205582748
TNNT1	7138	4.20179144514701
HAP1	9001	2.03654265929995
ELK1	2002	0.483203650675241
SNRPD3	6634	0.536998900646992
WDR77	79084	0.344080006520235
EHMT2	10919	0.630188536837219
E4F1	1877	0.94028135967606
RFX6	222546	2.0640231215804
TP73	7161	0.269766214706188
MYC	4609	1.28651276787776
NFATC2	4773	1.39878123344658
LITAF	9516	0.276041839465538
PRKAR1A	5573	0.387397798108827
SERPIND1	3053	1.20383552094863
ELA2	1991	0.0
EDN1	1906	1.96277568096545
COPS6	10980	0.401268576258099
TUB	7275	1.47277750765945
ASNA1	439	0.694252064054435
SQSTM1	8878	0.272031920755161
SMAD2	4087	0.338301149684183
CD82	3732	0.380166772214395
VANGL1	81839	0.826519429437855
GRB2	2885	0.581232443386343
CEBPA	1050	1.62737943020375
RBL1	5933	0.409336663727013
SPTBN4	57731	0.228004980254634
SF3A2	8175	0.317110487867625
NOTCH1	4851	0.638286920903164
LEF1	51176	1.89340426673267
S100B	6285	4.49679531809711
S100A1	6271	1.2616241098109
YWHAZ	7534	0.645327258395502
JAK3	3718	0.217991915136426
FAM103A1	83640	0.457933041659089
PSME3	10197	0.269549545269349
CASP6	839	0.676056654479193
IL1R1	3554	1.35436727295621
MYD88	4615	0.504744796076125
YWHAQ	10971	0.0732621899707038
NIF3L1	60491	0.15804884373615
GRM7	2917	1.69692613134993
PICK1	9463	0.211877354225281
CBFB	865	0.275562293973977
RUNX3	864	0.405819378666168
MAF1	84232	0.134382627537255
STOM	2040	0.673704286149164
ACCN2	41	0.481321172394822
FGF7	2252	2.06875318836454
COL1A1	1277	2.37979358227393
HOXD13	3239	0.190992581337314
TNFRSF14	8764	0.124375132259827
IKZF2	22807	0.12064057325991
SPRY2	10253	2.88860257506377
PTK2	5747	0.342747974091566
IGF2	3481	1.97936693451703
ITGB1BP3	27231	0.4198020896022
BTK	695	0.251456138630747
KCMF1	56888	0.0255020033207014
ELF3	1999	1.24438626745297
NFKB1	4790	0.221193673791229
ACCN3	9311	1.14259077328244
MAGI1	9223	1.23666031339913
NUP214	8021	0.105863307254943
MTIF2	4528	0.1390377749634
NFKBIB	4793	0.698262465694462
EGFR	1956	3.34116629920399
HDAC9	9734	0.719045104992638
HDAC4	9759	0.988979038166882
ADORA2A	135	1.68001548429345
ACTN2	88	0.732486770939091
GMFB	2764	0.0986972069259107
TGIF1	7050	0.455330826654631
TFAP2A	7020	1.40386660984174
MAP1B	4131	1.56621218856069
U2AF1	7307	0.324022958995711
PIGR	5284	4.24128066174994
AP1M1	8907	0.0245996889848961
SFRS10	6434	0.0
RNPS1	10921	0.72561644310117
DMD	1756	3.81004130037126
DTNA	1837	1.01647027643664
GTF3C1	2975	0.813586081719336
GTF3C4	9329	0.0215598160281338
PIP4K2A	5305	0.0735627189085637
MCM7	4176	0.558733955825504
ORC4L	5000	0.0128615907226166
STAT1	6772	0.847679286606265
ING4	51147	0.140085287053568
DUSP3	1845	0.559530034173813
TRIM33	51592	0.0940434718495329
NGFR	4804	2.81469510803754
MAGEH1	28986	0.223511403843311
PKMYT1	9088	4.54641410571609
TSHR	7253	1.4584252815297
JAK1	3716	0.743798712188182
BMP1	649	0.429589650819537
YLPM1	56252	0.509904326900291
EIF2S2	8894	0.409387805534781
CSNK2B	1460	0.475336085178203
EPB41	2035	0.18611039067631
TJP2	9414	0.647828272337028
UBB	7314	0.221233541537458
SNCAIP	9627	1.88648052352954
PLOD3	8985	0.586354605838203
AXIN1	8312	0.863702336924829
BTRC	8945	0.0784499350858994
GNAO1	2775	0.663865340268762
RGS19	10287	0.98031398242282
GTF2I	2969	0.239793020508859
YY1	7528	0.177194834725222
DNM1	1759	0.67348114249315
NME2	4831	0.558301561509234
FANCC	2176	0.437631196461207
CALM1	801	0.333860522470133
RIT2	6014	0.0437183641384825
ITSN2	50618	0.500272973405661
TBL3	10607	0.705652847054179
CSNK1E	1454	0.105427303414261
PER2	8864	1.23381648296022
PARVA	55742	1.00593758451205
CUL1	8454	0.0397185865379974
BRCA2	675	1.29453202237963
BCCIP	56647	0.450331309843563
ZZEF1	23140	0.636069639126431
SKIL	6498	0.334424650484754
MAD2L1	4085	1.97858928154973
CDC27	996	0.136179129186582
KRT10	3858	0.531627683161322
GADD45A	1647	0.421700020473711
HIST3H3	8290	0.0964713049565529
HLA-G	3135	0.305955380040781
RHOA	387	0.0481158614956136
PRKCZ	5590	1.24253956082482
GAD2	2572	0.0508559665201623
PRKCE	5581	0.685991338370107
MAP4K2	5871	0.448162245011471
SERPINA4	5267	0.156927538811306
NCOA1	8648	0.702335692656945
SHC1	6464	0.222333175031217
MAPK6	5597	0.0311209423253995
NCOR2	9612	0.116932765178273
HIF1A	3091	0.020240143792007
STRN3	29966	0.155487801821826
AP2A2	161	0.0842986044355651
ACP5	54	0.794148945172147
MAPK9	5601	0.24888630256606
AGAP1	116987	0.0572142988752145
PSMC2	5701	0.42763922429349
JAK2	3717	0.654949478086596
PKD1	5310	0.577641652233607
LIPE	3991	4.22499384185162
MCF2	4168	0.339908570460131
HAND2	9464	1.50292668269722
MAPK3	5595	0.134710270536189
LBR	3930	0.353742605775929
SFRS1	6426	0.456657596542309
SIP1	8487	0.24319657096893
BARD1	580	0.696049532282529
IRAK1	3654	0.667965352259296
AKT1	207	0.551429078379634
PHF17	79960	1.21934318110983
FAM107A	11170	3.84970599818626
LENG1	79165	0.408317313195865
KLF10	7071	1.23221597438765
NFYA	4800	0.312931500142007
APC	324	0.591064609378575
UBAP2L	9898	0.720588799341893
BAT2	7916	0.328997068166981
ECH1	1891	0.318866774284015
PAFAH1B3	5050	2.5381538484148
RAD51	5888	2.55948066815486
E2F4	1874	0.0924143680028902
RFC1	5981	0.341499349219569
NR2C2	7182	0.630604928933629
AR	367	0.803930183101855
PARP1	142	1.07384643680581
MAGED1	9500	0.907847771759529
DLX4	1748	1.09833964772705
PTPN13	5783	0.821459287582796
ARHGAP29	9411	0.991522676497572
LEMD3	23592	0.256967544287525
CEP55	55165	3.3973207299593
CABLES1	91768	0.449663344323083
TNFRSF8	943	1.65172296142014
E2F3	1871	0.710605401027182
ZNF768	79724	0.727638365803319
PRLR	5618	1.27295992224895
SAP30	8819	0.86261158080019
CIR	9541	0.0
PER3	8863	1.13371732355588
PTPN11	5781	0.673443385452824
MS4A2	2206	0.793629988090724
CD36	948	4.83034413857087
ITGB1	3688	0.67832148721617
BRCA1	672	0.779815617743484
EIF2AK1	27102	0.776672820007203
IL1F7	27178	0.114714386380333
TFPI	7035	2.30891951626227
THBS1	7057	0.0261595533729544
RARA	5914	0.879742435811945
IRX4	50805	1.53756000647807
CASP7	840	0.0221619579389163
NEDD4	4734	0.615472604315819
VDR	7421	0.631166371523406
NCOA3	8202	0.0626074305910578
PRMT2	3275	0.321074154287603
NCL	4691	0.233024559013433
MYB	4602	1.26271719882427
C11orf49	79096	0.557738847559163
UBE3A	7337	0.0572070883837075
AMFR	267	0.0594177335913528
ZNF10	7556	0.696092755484605
HNRNPC	3183	0.474650796947717
IRS4	8471	1.25628985525978
MASP1	5648	4.29407954012742
FHL1	2273	4.34692854470379
ADORA2B	136	0.896001043172313
ADRBK1	156	0.523914678607055
SREBF1	6720	0.899834698775427
MEF2C	4208	1.35651949023453
KRTAP4-12	83755	0.0209670048198388
CCDC116	164592	0.70557238508826
KCNK9	51305	0.892484667149557
YWHAH	7533	0.503775947962659
SHANK1	50944	0.506959956916696
HOMER1	9456	0.437038208456401
CIRBP	1153	0.479753845504458
MAP7D1	55700	0.389446558510988
C7orf64	84060	0.294456586714649
THOC7	80145	0.0412986773562576
HMGA1	3159	1.38209708925473
TTF1	7270	0.231440844806135
RPS6KB1	6198	0.0321857785399597
PDPK1	5170	0.0383725975069034
DCTN1	1639	0.084922130267099
DCTN3	11258	0.0945409686263918
EEF1G	1937	0.42614370066411
KARS	3735	0.203945341501672
PSMF1	9491	0.153283734599235
MAGEA1	4100	1.26545955574962
RNF138	51444	0.0345379400325729
QKI	9444	1.27294115309375
ABI1	10006	0.00686344953102491
EPS8	2059	1.25540891757302
IGFBP4	3487	0.382675200373459
IGF1	3479	2.87604685592917
TXN	7295	0.828293499916862
GFER	2671	1.003057098727
HRK	8739	0.176867295906286
C1QBP	708	0.36818154150639
ACAT2	39	0.504258094683864
BCAR1	9564	0.351367578541312
CCT3	7203	1.09484499349428
NPFF	8620	0.87862016458246
NPY	4852	0.00275538833919087
PDK2	5164	0.887748393074149
HIC2	23119	0.366624504388696
CARM1	10498	0.61371528100662
PTPRZ1	5803	4.03894510800928
ADD2	119	0.975238714740693
MAPK8	5599	0.299900764826978
CCDC88C	440193	0.702674753184946
DKC1	1736	0.579975963693215
SUV39H1	6839	0.590164521455349
POLA1	5422	0.180761370255421
HK2	3099	0.0271273451606202
CD47	961	0.487540402255028
UBQLN1	29979	0.0333894472201699
PSMA7	5688	0.670303208484752
HSPB1	3315	1.2440688518043
PHC2	1912	0.00174983841972143
BMI1	648	0.339570191675424
TACC3	10460	2.28962694382669
KAT2A	2648	0.297606072967559
TRIP4	9325	0.0214548708439626
FBXO28	23219	0.235101758668693
UBE2G1	7326	0.120976469858656
CRK	1398	0.642455213313085
SNW1	22938	0.00192845171891065
ATN1	1822	0.319799293352524
RUNX1T1	862	2.41930499220185
DLG3	1741	1.07450372834487
EXOC4	60412	0.154007591860674
PUM1	9698	0.344947255412103
PSMD11	5717	0.597426015597975
SETDB1	9869	0.426604701578386
HSF1	3297	0.592662130644991
GTF2A2	2958	0.209789696262067
RASIP1	54922	1.68788849070717
RAP2A	5911	0.234430027067733
DOK4	55715	0.318105311568432
C14orf1	11161	0.391556277128648
CCL18	6362	0.9657049098062
E2F1	1869	2.45502846891165
ADRB2	154	3.15670117873921
IL1B	3553	0.523666616698827
ZNF238	10472	0.0640359229615459
RGS7	6000	0.669981879568807
PLA2G4A	5321	2.59880775153542
MAPKAPK5	8550	0.22085490835425
EFNB2	1948	0.942875079864141
EWSR1	2130	0.226444878617546
RBPMS	11030	1.19113505523324
MAPK7	5598	0.13334948242619
MEF2D	4209	0.069580399399829
LTBR	4055	0.338492616805006
DIABLO	56616	0.535881241757922
LRP1	4035	1.64713020378445
TGFBR2	7048	2.41348309239373
ARHGEF6	9459	1.66769551001118
NR4A1	3164	2.10849623056102
GLOD4	51031	0.0570646028610646
PML	5371	0.255359964107836
WASF3	10810	2.50817270350956
ROCK1	6093	0.533848634844874
VIM	7431	1.40272396504296
EFEMP2	30008	0.697946193385988
GLRX3	10539	0.270231939266839
GNAI3	2773	0.270399729912056
RIC8A	60626	0.328569195833314
SRF	6722	0.527905010345551
FHL5	9457	2.89339194302105
CLSPN	63967	2.8873892691074
TAF1D	79101	0.27984971715529
PECAM1	5175	1.49017701983944
RANGAP1	5905	0.872372609251322
AURKB	9212	3.44099340905252
TACC1	6867	2.03978541225664
SIX1	6495	0.669794367083293
CCNA2	890	2.68373494479524
PTGER2	5732	0.941891799938309
PTGDS	5730	2.09326407587601
HIST1H3A	8350	0.252961076380679
CSNK2A2	1459	0.672100868041683
SMURF1	57154	0.193611269463387
PDGFB	5155	0.0072008430509154
ITSN1	6453	1.50102644999295
EXOSC6	118460	0.159820343958147
MPP6	51678	1.53361509505029
CXCR4	7852	0.98919127119686
GNAI1	2770	2.53807510641339
PTPRU	10076	0.0751880280656341
RHOXF2	84528	0.0
SFRS16	11129	0.226881767473895
EPB49	2039	1.52285336153733
PRKACA	5566	0.0859028633441437
MED15	51586	0.0991040377311414
PXN	5829	0.517966676429332
SUFU	51684	0.127677113800861
SAP18	10284	0.0352562841017949
CASP2	835	0.42721188390674
KPNA2	3838	1.83415809005155
HCLS1	3059	0.0686734408074301
TBC1D1	23216	0.19270183310705
TMSB4X	7114	0.0
BAK1	578	0.915222530843039
TSC22D3	1831	0.677950249704228
GZMB	3002	0.335821792744548
DFFA	1676	0.123283695074381
HDAC2	3066	0.355471159052243
NOLC1	9221	0.481190160700278
NPY5R	4889	3.03929494025514
GHR	2690	3.19902792499076
PTPN2	5771	0.0288301523735974
ZNF417	147687	0.24952419315411
MCF2L	23263	0.0936309196957819
JTV1	7965	0.0
SYT17	51760	0.545045336659492
EPS15	2060	0.525231156278601
EPHA2	1969	1.3733092916663
GRIN2B	2904	2.08466114978544
MINK1	50488	0.279462249527219
LRP3	4037	0.187027190428322
GGA1	26088	0.357132472861769
MYO15B	80022	1.05275626041495
TRIM29	23650	2.74263982266489
CCBP2	1238	1.43973860209404
CCL4	6351	0.457769867455145
PPARG	5468	3.24626198732448
FKBP3	2287	0.536526859629895
FOXP1	27086	0.389623877470429
FOXP2	93986	2.69814465137404
FOXO1	2308	1.98505814787497
NR1H2	7376	0.0705539901926748
TGM2	7052	0.464036910836176
PLCD1	5333	0.684697355717081
DDX54	79039	0.449780154057599
HLA-C	3107	0.678356663116537
B2M	567	0.0449823595868928
CASP3	836	0.607705615083074
SREBF2	6721	0.142380283948276
LSM7	51690	0.938006877352771
LSM5	23658	0.372796460286821
TTF2	8458	0.359414926530427
CDC5L	988	0.0162059395527283
FZD5	7855	1.26046846947767
LRP6	4040	0.848091453936478
COL13A1	1305	1.0268053686241
ETS1	2113	0.983132224315245
PRPF40A	55660	0.175944380049689
OPRK1	4986	0.558123621513645
GABARAPL1	23710	1.58326563340361
MBP	4155	1.05928211612383
CCND1	595	0.687212951305481
RBX1	9978	0.556703294892904
DAP3	7818	0.77201101877643
PPARA	5465	1.6659819393187
PPBP	5473	1.1877714018955
STAP2	55620	1.18538621915174
NRGN	4900	0.0930095060755756
PTPRM	5797	1.59095934791182
PTPRK	5796	0.352233188193466
BCL2L1	598	0.414097248129977
GNA12	2768	0.145216593874347
CASK	8573	0.16710339505557
KCNJ12	3768	1.5216308919546
MED14	9282	0.325988282401973
IGSF1	3547	3.0041196028348
ACVR2A	92	1.02831025061443
SST	6750	0.235199402095099
SSTR2	6752	0.684645932426927
HNF4A	3172	0.136815338516856
SUB1	10923	0.178757714991436
IRS2	8660	1.94191500585884
ATP2A2	488	0.0313134211035422
EIF4B	1975	0.704999544209391
TRAF4	9618	1.1898815007815
CCNK	8812	0.325941539187731
IGHM	3507	0.0
SH3GL2	6456	0.0941938038908572
OLFM2	93145	0.680769463666484
GNB5	10681	0.541083965953286
RASSF5	83593	0.0643520384181464
PDCD5	9141	0.480518950408221
ACVR1	90	0.534086113791917
DUSP13	51207	1.29088958101849
ACTL6A	86	0.805356063551626
POLR2A	5430	0.0971539135518302
ASCL1	429	1.6508093208509
HMGB1	3146	0.0587377355797294
CTSD	1509	1.07946896644618
CTSB	1508	0.474430529586828
RPS6KA3	6197	1.36054811814157
CREB1	1385	0.370288559119887
CDC42	998	0.130457993595678
CDC42EP1	11135	0.253990898914427
TRIP10	9322	0.6027548489535
RAB3IL1	5866	0.730957978141253
CIB1	10519	0.909684919258956
FADD	8772	0.776840507335992
DAPK1	1612	0.110789753032378
SMC3	9126	0.107267669754288
MXD1	4084	0.0567928320132509
UCP2	7351	0.470820055234688
AMBP	259	0.370733355806245
ALB	213	3.86561412649666
GBP2	2634	1.0299883719136
CTR9	9646	0.0477575576820968
RET	5979	1.88793818663396
UBA52	7311	0.0278616338590574
SMAD4	4089	0.641765291888259
SERPINA5	5104	0.719019111849013
SEMG2	6407	0.0796451006832199
TAPBP	6892	0.814717765183298
LSM3	27258	0.386038203229546
SNRPE	6635	0.997795500401059
RAC1	5879	0.0842082470388039
MSC	9242	0.489013243000752
ID2	3398	0.0373429138489119
RERE	473	0.747048574945884
TLR2	7097	0.418452043406994
HMOX2	3163	0.718530831983134
ZBTB33	10009	0.228961309953865
SOS2	6655	0.682844298623873
APOA1	335	0.927233894451181
HDAC5	10014	0.512209099871352
NCOR1	9611	0.485234405133429
DTX2	113878	0.725538465748345
HDGFRP3	50810	0.187648017670835
TCEB2	6923	1.06043431131175
SOCS6	9306	0.117533300584006
NOC4L	79050	0.709394859431886
USHBP1	83878	2.26396605682499
RABIF	5877	1.11382539366009
DAPK3	1613	0.659072143574909
ATF4	468	0.200470342436025
MRPL37	51253	0.399255821770677
MCM2	4171	1.64864246227755
MCM6	4175	0.805474727503302
MS4A1	931	0.186203759734856
PARP10	84875	0.942495400354705
MAP1LC3B	81631	0.569162528391182
KLHL5	51088	0.538594406109342
HOXC8	3224	0.491568473283619
GAB1	2549	0.634297592780372
ZBTB44	29068	0.748459320522292
OSGEP	55644	0.168944647945604
ATP6V1E1	529	0.00278132689612143
ALDOB	229	0.960478439320596
CDKN1A	1026	0.379540996318822
COPS5	10987	0.472103352945705
ESR2	2100	1.85384232727918
PPIG	9360	0.0398957046163861
POLDIP2	26073	0.340754889732397
GRN	2896	0.605995481133695
GFI1B	8328	0.204797350748417
HTT	3064	0.100520948020591
SNRNP40	9410	0.266582747131224
RAG1	5896	1.36710093794566
CBS	875	1.14710701627609
DAP	1611	0.465177826634998
HNRNPA0	10949	0.222620384913965
MAPKAPK2	9261	0.936046613368665
VWF	7450	2.02876884898336
ITGA2B	3674	0.334190078043605
ETV6	2120	0.231871399888981
L3MBTL	26013	0.883655898919224
RXFP1	59350	0.494303217039336
RLN3	117579	0.00596229645642393
TNFAIP3	7128	0.434125323169146
PDE4DIP	9659	0.0872646611486267
SOCS7	30837	0.725199000170358
MAF	4094	1.26647705140511
CBLB	868	0.277087774988193
CNTFR	1271	3.99904418998389
NUP62	23636	0.683287957077532
EMD	2010	0.450584189134966
CREB3	10488	0.380123387993844
CHD3	1107	0.111043045427033
RXRB	6257	0.0800970177717097
ZFPM2	23414	1.391131509002
CTBP1	1487	0.292909441484849
INVS	27130	0.494643826600517
TNFSF11	8600	0.864791650006763
TIRAP	114609	0.237519306686731
TRAF6	7189	0.659753105637241
STAMBPL1	57559	0.657597766317045
SMAD7	4092	0.152195865400467
FLNC	2318	2.12318424564366
CAPN3	825	1.78385619268911
ELK3	2004	0.826818262038499
PA2G4	5036	0.241659556601226
EXOSC5	56915	0.73458251231687
AGFG1	3267	0.337697875061355
PKIA	5569	1.54229533021223
RARG	5916	0.0629798736689136
DVL3	1857	0.411014899157253
ARID3B	10620	0.201804646093631
TSPAN4	7106	0.706307670833745
CLDN11	5010	3.18086939913795
C19orf50	79036	0.0818831671736202
NIN	51199	0.182165761963146
EID1	23741	0.452289355897401
NR0B2	8431	0.0258550765715996
BAT2L	84726	0.0
TEAD1	7003	1.31287627928997
MEF2B	4207	0.0493749074689829
TRIM3	10612	0.703876659146713
CEBPE	1053	0.590632797428492
TUBA1A	7846	0.361163524930637
ITPR1	3708	1.4582078148952
SOCS1	8651	0.26408923628613
PIM2	11040	0.679658378421085
GFRA1	2674	0.630870180655755
OPRD1	4985	0.809841712826028
HSPD1	3329	0.468988994593039
PIM1	5292	0.608424295537919
NFATC1	4772	0.649347680439437
RPS6KA1	6195	0.795830459188576
AKAP8L	26993	0.491842936247567
DHX9	1660	0.269141898416496
EPHB1	2047	3.05604253810543
ACP1	52	0.471171514041563
NCALD	83988	2.17895318107214
HSPE1	3336	1.04343764907906
F2R	2149	0.622248670157354
SNX1	6642	0.782944974872667
CST3	1471	0.288341438563405
TRIM62	55223	0.683117517147551
DBI	1622	0.161416438349521
PITX1	5307	4.1437367603307
KPNA1	3836	0.146816847936435
MEST	4232	1.91863500889565
HSPA1A	3303	0.521602268431968
KRT18	3875	1.98807002385185
EIF4E2	9470	0.137663266660615
EIF4ENIF1	56478	0.187382861939071
GPR183	1880	0.409350564849883
MTA1	9112	0.174948203397854
RASGRF1	5923	0.55628838145985
ZDHHC3	51304	0.400767338962808
CNTNAP1	8506	0.223048786378639
ACTR2	10097	0.377992363211861
ARPC5	10092	0.497250554516226
TNFRSF10B	8795	0.327494711424052
TNFSF10	8743	0.43895430849895
MDFIC	29969	1.24618577458934
HSF4	3299	0.334070415338153
CRP	1401	0.282606981085594
GP6	51206	0.0492707372039285
RALGDS	5900	0.334504766046217
RIT1	6016	0.239764135649919
EXOC8	149371	0.00784678467834787
PBX2	5089	0.00611690483689742
HOXB8	3218	1.08060743889208
EID2	163126	0.149279408958163
TEAD4	7004	0.967310021701343
DDX24	57062	0.318717259306586
EIF3E	3646	0.458658107607528
MAPKAPK3	7867	0.371133670827859
TCF3	6929	0.798198525475138
ARHGEF12	23365	0.484447023948741
GNA13	10672	0.159636864460651
WT1	7490	2.74437387812734
GTF2F1	2962	0.221781340774772
CDC20	991	3.44902866798162
PFDN1	5201	0.0402899126650897
NR2F1	7025	1.64178132078502
GABPA	2551	0.574247378631146
PPIA	5478	0.592162495466374
BTG1	694	0.626791197658696
TNFRSF1A	7132	0.217594320394824
IKBKG	8517	0.339866752867742
TUBA1B	10376	0.749906216569668
SIAH1	6477	0.203334988720577
SDPR	8436	4.70478208764614
PLEKHF2	79666	0.86887868250095
PARD3	56288	0.647130570311347
INADL	10207	0.270817860798326
EEF1D	1936	0.475874508483763
CDC2	983	0.0
FLII	2314	0.167510104184373
OPTN	10133	0.783063426638163
MED31	51003	0.155600517605562
TBC1D5	9779	0.656227766483219
GABARAPL2	11345	0.364353523901865
PBK	55872	3.62951367947808
PRPH2	5961	1.01180846376123
PRPH	5630	1.17766001800037
POLR2D	5433	0.332618423818909
POLR2B	5431	0.056967430494117
JUB	84962	0.419080613599256
REPS2	9185	0.654830448755312
RAB8B	51762	0.722624653947404
DDR1	780	0.917696790375663
COL2A1	1280	0.337127255561983
RFX1	5989	0.293431852826131
NFIX	4784	1.25482126152602
MSX2	4488	0.229551111854119
SERPINH1	871	0.75030031067463
C2orf18	54978	0.527412524361491
FGG	2266	0.710657218991676
ITGB3	3690	1.30530984005826
MAPK8IP3	23162	0.378123139122122
HNRNPA1	3178	0.0305994646299954
WWP1	11059	0.30010386131474
PAEP	5047	0.375396238710869
NR2F2	7026	0.138041753271986
BIRC2	329	0.345606370035979
UBE2J1	51465	0.0631246908214109
NEK6	10783	0.245872263882488
NEK9	91754	0.652649992900834
CBX4	8535	1.53527621013658
EIF4E	1977	0.27283679528184
NFAT5	10725	1.18320919842236
TEC	7006	0.64090564813836
FES	2242	0.886563786529817
NTRK1	4914	0.0039000762116661
CCR9	10803	0.176107831300335
CCL25	6370	0.513139527818899
PDZK1	5174	0.969189082888652
GFAP	2670	3.76319492813797
VPS24	51652	0.362739791144836
IL1RL1	9173	0.838906108175139
BIN1	274	1.48032063432845
PEA15	8682	0.0954343351386946
KAT5	10524	0.107886645756857
UBE2E3	10477	0.947885403723928
CNOT4	4850	0.169444342632096
MDK	4192	1.16863730605302
EAPP	55837	0.0681446132917998
PSMC5	5705	0.405390438428793
NR1I3	9970	0.464040566525553
LMO2	4005	1.34138411016127
RNF12	51132	0.0
SAA1	6288	4.80993411244874
COL4A3	1285	1.89622141339858
KRT8	3856	2.18843198854911
NRXN1	9378	3.28666996118688
SYTL3	94120	0.571527888113494
PRKRIP1	79706	0.386705495807925
CACYBP	27101	0.765844404707343
OTUD7B	56957	0.24933066992398
CCDC130	81576	0.211938701313251
ZBTB16	7704	4.44982329386641
NMT1	4836	0.38045769630841
ARL5A	26225	0.056439485707358
IER3IP1	51124	0.579720238189948
ZNF580	51157	0.183776718752362
TSC22D4	81628	0.150735797725735
SMAD6	4091	0.641504794240483
RFXANK	8625	0.751296156437645
TIAM1	7074	0.392432153767917
GPRASP1	9737	2.47949894200005
GLP1R	2740	1.63981947289606
ACLY	47	0.375389372984781
EVL	51466	1.02367282611099
A2BP1	54715	0.528612419269989
ACTL6B	51412	0.160433687130988
IL1RAP	3556	0.797368262832484
TCEB3B	51224	0.162145069201136
SRGN	5552	0.608324161496052
CEP70	80321	0.544800285476954
RCAN1	1827	2.14494286479872
MAP3K3	4215	0.781960856198422
TCF4	6925	1.0715318988636
LRRC4C	57689	0.824564793279495
DFNB31	25861	0.586301470943028
GLUL	2752	0.0676364309575614
ARNT2	9915	1.49560301037557
ARNT	405	0.346290334628032
SKIV2L2	23517	0.176897768385469
HERC3	8916	0.745822340108678
DMRTB1	63948	0.052471500396962
GNL3	26354	0.265023954280414
POLD1	5424	0.953960160956684
GPS1	2873	0.626832128131769
ADRA2A	150	1.88586279212407
DMPK	1760	0.113392334502464
SFN	2810	0.858355979234602
GPRIN2	9721	1.32042334779616
GAB2	9846	0.776369176382808
NPHS1	4868	0.958605739979079
ABR	29	0.311419846810574
PIP5K1C	23396	0.218924555858974
EDA2R	60401	1.40991958895157
GABRR2	2570	0.2994565133759
RAB3B	5865	0.424111746187811
CD5	921	0.635441482893793
UBE2V2	7336	0.474444223394537
ARHGDIA	396	0.662165131611712
STXBP3	6814	0.137293464458635
SMN1	6606	0.358574469916671
PIP4K2C	79837	0.709379280956361
SRGAP1	57522	0.0600473310102423
PARK2	5071	2.23642149153889
HEXDC	284004	0.128358510608398
PTH1R	5745	2.6212206390117
SLC9A3R1	9368	1.66478313246277
GORASP2	26003	0.347426782432317
KLHL3	26249	1.47880637416306
TNFRSF12A	51330	1.16487527368737
TNFSF12	8742	0.939961599080414
HEY2	23493	1.64137477881783
TMSB4Y	9087	0.0108595324284365
PRMT1	3276	0.508891107472055
LEP	3952	7.28543983612966
HK3	3101	0.781336470727378
YWHAE	7531	0.0107235132210945
CDC2L1	984	0.0
DAPP1	27071	0.473876596249499
TLE1	7088	0.894098957258834
SMCR7L	54471	0.326992397855097
SP100	6672	0.205485679292119
MCM10	55388	2.91066883068545
HSP90AB1	3326	0.437127732946575
SF3B1	23451	0.163047277568868
DYRK1A	1859	0.144417490600404
RNF7	9616	0.354256113104787
SPTBN1	6711	1.89950541502628
MTA2	9219	0.343399540700977
FLAD1	80308	1.09409118474986
RCC1	1104	1.67071639824948
ADAM19	8728	1.55748101986382
NRG1	3084	2.7742221496639
RAPGEF1	2889	0.624369967714326
CUL3	8452	0.0102755395861607
PLXNB2	23654	0.396147620515052
POLA2	23649	0.828026757191331
PAN2	9924	0.511028535870134
IKZF3	22806	0.073414959174765
LOC440258	440258	0.0
H3F3A	3020	1.03196463385494
SMARCA4	6597	0.91552839762187
CUTC	51076	0.927837265580946
LNX1	84708	0.273834173284664
NPM1	4869	0.221551481373485
CALR	811	0.928040308722021
CSPG4	1464	0.732931971374496
POLR3F	10621	0.0100575816539727
BCL2L11	10018	0.22011808704031
CNOT7	29883	0.162473898979677
ANAPC7	51434	0.468257101438368
AKAP1	8165	0.628566837230935
PSME1	5720	0.586404860700293
DDX3X	1654	0.609987003263754
NFKB2	4791	0.566445461353235
SRPK2	6733	0.320483302580103
RXRA	6256	0.327803884488981
FLT3	2322	0.582206371879436
CD93	22918	1.08873645575241
F12	2161	2.7637827947305
C4orf17	84103	0.0162221122486408
BMP5	653	3.48389240822783
FST	10468	1.06191878628223
NLGN3	54413	1.16495357668475
PITX2	5308	0.386494328607105
IL2RB	3560	0.330554671989082
APLP1	333	1.35094960673529
PCDHA4	56144	0.270354868042776
MED28	80306	0.121864334334724
MED8	112950	0.343575893818006
CD28	940	0.234200300402749
IL12A	3592	1.0105995417735
CALB2	794	2.93486021549817
BAT1	7919	0.0212563596363147
TFE3	7030	0.513035266714853
TFDP2	7029	0.175931176621948
PDLIM5	10611	0.383654805173478
LOR	4014	0.0242928724790926
CRKRS	51755	0.0
RCOR1	23186	0.0570393814052785
C11orf58	10944	0.0386736990190766
FBN3	84467	0.385749890207664
FAM160A2	84067	0.284596879636931
RABAC1	10567	0.76841835167731
PRKD1	5587	1.86330917591155
PFDN4	5203	0.150750662545205
NR1I2	8856	0.331627974494397
TOP1	7150	0.44927751374191
MED1	5469	0.0208367280770094
NDUFA6	4700	0.26657544433048
ADD1	118	0.540993521649897
C7orf20	51608	0.0
FGR	2268	0.51943043734881
HIPK1	204851	0.400910423937678
PVRL4	81607	1.53542546935893
MLLT4	4301	0.545139375270438
TMOD3	29766	0.0343721000291026
NEFL	4747	0.609833656670622
CDK5RAP2	55755	0.156554528730956
SLA	6503	0.4142148650394
VCAN	1462	1.35826189072448
ACTR3	10096	0.48586462090115
ATF1	466	0.220212816689278
HNF1B	6928	0.0125194654922311
ZNF691	51058	0.246674091057108
FRS2	10818	0.0990076881954138
UQCRQ	27089	0.721020030219691
ERCC8	1161	0.288690037876965
ARHGEF7	8874	0.654105625695454
AVP	551	0.129803261190207
TXNDC17	84817	0.898810491597084
CAST	831	0.628807371604493
NOVA1	4857	2.58734998474954
MPL	4352	1.51186193378417
ATXN2L	11273	0.53177309860456
CCNE1	898	1.88190505117386
SHOX	6473	1.00391877274353
BAX	581	1.12207845659326
SH2D3C	10044	0.810315469409536
FBXW7	55294	1.08713251002446
ARL6IP1	23204	0.819289876205113
IQGAP1	8826	0.249558636642636
RPS6KA5	9252	0.912989619731192
UFM1	51569	0.147163883442827
HUWE1	10075	0.0281619171421355
SDF4	51150	0.343601164319308
SKP2	6502	0.0716788927853989
CUL4A	8451	0.1746194166251
PIAS4	51588	0.622046340073771
ABI3	51225	0.108840503610836
RHOH	399	0.744531501429053
RPA1	6117	0.186317424740416
TCEA2	6919	0.116629064144991
CSF2RB	1439	0.413148499527865
SNTA1	6640	0.668419558894083
CTSG	1511	2.60971162430657
SERPINB13	5275	1.21942698385864
KIAA0182	23199	0.0463118079737495
GNAI2	2771	0.118125629366464
DUSP4	1846	0.159287995205856
CDK4	1019	0.504557426882327
NCK1	4690	0.441518271090453
WAS	7454	0.433542771326235
HPR	3250	0.947514110691285
DNAJA3	9093	0.725253326031497
CCDC90B	60492	0.304934603134988
RACGAP1	29127	1.66432795209169
FAS	355	0.852761866239642
FABP1	2168	0.152797041598748
IFI35	3430	0.720111152869695
BATF	10538	1.30445579941357
SKI	6497	0.77707352679383
MECP2	4204	0.483806721257837
RAI14	26064	0.604878494899165
SOX6	55553	2.24031385129022
SOX5	6660	2.38887638733543
MAPK1IP1L	93487	0.302400606644506
COPB2	9276	0.639772365401946
NCAPG	64151	2.99442880241034
ARPC3	10094	0.635481626076299
THNSL2	55258	0.248109314356622
COBRA1	25920	0.36458964448493
GABRB3	2562	1.48550421613244
JUNB	3726	0.673131871939894
CAMK2B	816	0.260396320306912
TRA2A	29896	0.0840882768496609
ETS2	2114	1.42210576084814
CHEK1	1111	1.17378781420489
PHAX	51808	0.174029340080722
NSFL1C	55968	0.0693513620581072
RASSF7	8045	1.77344593906648
STRAP	11171	0.178887386314143
DOCK8	81704	0.848689716133658
MST1R	4486	1.30306109840947
FIBP	9158	0.724404357272846
SERPING1	710	1.43660015051404
PLAT	5327	0.988415335526572
CHRM3	1131	1.20483551787907
ARF6	382	0.403056654516384
TAF11	6882	0.378228416151732
CBR3	874	0.238342220107996
RAB35	11021	0.185498510873696
KLF11	8462	1.32761393010571
BMPR1A	657	0.69014520005247
GDF5	8200	2.17528385396878
PACSIN1	29993	2.37125003035981
C9orf114	51490	0.2853481113023
MAP2K5	5607	0.54606073511267
APP	351	0.478168162277639
U2AF2	11338	0.689161156642127
RAD23A	5886	0.253987486339723
MCM3AP	8888	0.064951959891717
PPM1A	5494	0.299574046194191
GOLGA2	2801	0.315166721969378
ABLIM1	3983	1.65454734325828
CDKN1B	1027	0.00593999726430816
CD55	1604	0.395996263659624
CD14	929	0.632489338800353
TRA@	6955	0.0
HSPA5	3309	0.667867175165252
RRAS2	22800	1.35971203905822
EGR1	1958	3.1105405986784
WWP2	11060	0.291866604165239
SLC2A4	6517	4.35976905798423
WEE1	7465	0.498577812558231
PTGES3	10728	0.319676359159967
AIP	9049	0.21712063686812
RPS27	6232	0.0710769060867769
C2orf44	80304	0.091850424884754
LEPR	3953	3.21679610824319
PPP1R8	5511	0.0192403753270654
FEN1	2237	1.4137815863305
CDK7	1022	0.540555515114196
LSM4	25804	1.28624498484133
FKBP4	2288	1.36988732972122
SLC6A3	6531	0.101963028809486
TGFB1I1	7041	1.01017793391152
PICALM	8301	0.646300539471291
NUDT3	11165	0.533531533398774
RPL8	6132	0.383426750249475
RPS28	6234	0.0458105026367557
DRAP1	10589	0.987663858245417
RASD2	23551	0.331761829406301
TCERG1	10915	0.0704439278168127
NME1	4830	1.61602490833504
RPL7A	6130	0.216858770336634
GRINL1A	81488	0.558974176052017
FHL2	2274	0.454434298323529
RP4-691N24.1	22981	0.0
GCC1	79571	0.0458856678669974
NCKIPSD	51517	0.208093894040248
PRKRA	8575	0.0368147614602581
ZNF148	7707	0.185948994508076
SH3GL3	6457	0.410989450054622
AES	166	0.145085532276946
ARID3A	1820	0.826413399701019
FBXW11	23291	0.330257788692938
PQBP1	10084	0.299114421468317
KIAA0087	9808	1.20209285452508
AP1M2	10053	2.21932363939256
MCM3	4172	0.708535662177169
PSAP	5660	0.0742652350947157
NEDD4L	23327	0.597231847785226
UBE2E1	7324	0.162916148266548
POLR2C	5432	0.140421465173805
POLR2L	5441	0.316736559202543
ANAPC2	29882	0.256521587693079
MAP2	4133	1.52018106993186
IL16	3603	0.755312896991677
KCND2	3751	0.552284167354351
HDAC6	10013	0.0969125808938998
SPEN	23013	0.622855373610689
PRKAR2A	5576	0.710181763468503
SLC9A1	6548	0.302175420102953
CHP	11261	0.295441159644783
SYT7	9066	0.851281106238977
STX3	6809	0.606377337601414
ATG12	9140	0.0196129223889852
INSR	3643	0.282565322441945
ARHGAP26	23092	1.53408324403396
SGK1	6446	1.55901435588668
LRP2BP	55805	0.45358367063036
COPS3	8533	0.0304084526908053
PHF21A	51317	0.23373955435591
ARHGEF11	9826	0.307660012925885
COX17	10063	0.718039930786295
UTRN	7402	1.6971444264857
CD44	960	0.018590659379333
HOXC10	3226	1.73058124131094
F13A1	2162	1.40224882081432
DTX3L	151636	0.661230262748898
RBM14	10432	0.314654979919153
TINAGL1	64129	2.20128857639735
ADCYAP1	116	0.540179566917469
MME	4311	4.24660084103564
GATA2	2624	0.1615249299437
CSTF2	1478	0.775601237010944
LYN	4067	0.481072355451639
SH2B2	10603	1.00446798085762
MYO10	4651	0.115022655858745
DBN1	1627	0.507147649882183
HGS	9146	0.602453227711086
RALA	5898	0.143485508954299
STAT5B	6777	1.32907702316333
TLR1	7096	0.6335416385592
TLR9	54106	0.117408203383734
BLNK	29760	0.902710609170527
XK	7504	0.409231377633697
CABLES2	81928	1.05973067990882
EXOC5	10640	0.183569342292392
ANXA11	311	0.376673919043533
S100A6	6277	0.75723213414064
ELF1	1997	0.241032370070892
PRR13	54458	0.621888063008534
WDR18	57418	0.768945528042089
C4orf14	84273	0.10453372453197
LRP5	4041	0.822715186797989
DKK1	22943	0.0777900951762129
SF3B4	10262	0.875638540894332
SF3B2	10992	0.229690993726157
STX7	8417	0.731981119474273
STX8	9482	0.470660855786587
ATP6V1A	523	0.252051459636347
UBR1	197131	0.469432341023513
KRAS	3845	0.486667129134808
IGSF21	84966	0.0590833180736832
FAF1	11124	0.0416212504529767
FGF6	2251	0.0561319096549292
FGFR3	2261	1.65037053246011
UBE2D2	7322	0.318150147556294
LTA4H	4048	0.286650379828409
TMEM62	80021	0.373037994493325
VSNL1	7447	1.32422516943243
PHACTR3	116154	0.465585581093781
CBFA2T3	863	0.341492704960451
COIL	8161	0.316300369224988
MED23	9439	0.182928613250628
AIFM1	9131	0.592205412337272
MYOZ3	91977	0.732644319472086
IL8RB	3579	0.0
MYO5B	4645	0.86795524210063
RBPJ	3516	0.558742094368334
KCNJ15	3772	0.349275909253713
GRIN1	2902	0.448963044559584
GRIN2D	2906	1.65743767053737
PRC1	9055	2.41115538278197
STAT5A	6776	1.54210044498835
CDK6	1021	1.08677188514873
CCR3	1232	0.461542603017022
CCL13	6357	2.28535158570949
MUTYH	4595	0.314264142927816
APEX2	27301	0.801085791157135
EIF2AK3	9451	0.211843773693507
DLGAP1	9229	0.878940613901029
FZD9	8326	1.11852718888811
IRF7	3665	1.74000542473278
YTHDC1	91746	0.182684329461177
ZBTB6	10773	0.113080497076139
MMP9	4318	2.77948750321168
COL4A6	1288	2.85934082227833
MYO15A	51168	0.00314827224973779
USP13	8975	0.362010309783516
SNRPD2	6633	0.432037981906026
SMN2	6607	0.165873426912967
SMARCA2	6595	0.857152946426069
ARID1B	57492	0.400629023738581
VAV1	7409	0.265315878407385
ADAM9	8754	0.0603018418776653
MAD2L2	10459	0.787000315873442
CDK5	1020	1.30183363327346
CMA1	1215	3.37667741875812
MMP1	4312	4.91406940750656
MYCBP	26292	0.587839819448694
SSRP1	6749	0.301211197897537
PRKG1	5592	1.19656089404074
DISC1	27185	0.793758119833236
PPP1R15A	23645	1.28724947891121
ARSE	415	0.363646582401391
C19orf6	91304	0.314630858232515
LSM2	57819	0.460324313154262
ANKRD24	170961	0.182013227083833
CDC23	8697	0.00160921919726498
CBX5	23468	0.023047313299779
SNIP1	79753	0.20642444612837
CSAD	51380	0.593566526469708
RTN3	10313	0.299871395299373
GSC	145258	0.567106994824781
FOXA2	3170	0.0709870804203531
SNRPF	6636	0.766955064973654
CASP1	834	0.956658073463606
MSX1	4487	0.956902404436063
PLXNB1	5364	0.043000956575252
HTRA1	5654	0.394599446307216
COX5A	9377	0.410332488685848
CCT4	10575	0.0868470347395789
CACNA1A	773	0.238200178668525
HMOX1	3162	0.691855206338634
TP63	8626	3.40956285786797
ND4	4538	0.0
BMP7	655	0.782404409541403
CHMP1A	5119	0.388760685448888
HCK	3055	0.382704943821216
DNM2	1785	0.363081132659271
AKAP8	10270	0.0841752691330111
UPF2	26019	0.0917270061667956
SMG1	23049	0.115518722449675
IRF5	3663	0.707216499830214
ZNF384	171017	0.0414100331906724
ALOX12	239	0.477057043112556
DDX17	10521	0.463697017267837
CFLAR	8837	0.991651006304812
CCNB1	891	2.34885951549451
GAD1	2571	0.964256743697835
PSMA3	5684	0.479446827358613
CEACAM5	1048	3.46127873429846
TOLLIP	54472	0.0261426590917893
TOM1	10043	0.0806828923249636
MRPS9	64965	0.0488751070641698
RADIL	55698	1.23444719744755
MED19	219541	0.471411403023267
MIDN	90007	0.509441716120904
IL6ST	3572	1.22158231676069
NOS1	4842	1.42387299916734
MDC1	9656	0.152091576147962
SPOCK2	9806	0.17189855043779
TES	26136	0.435954285652999
RBM41	55285	0.197212816670817
DRD3	1814	0.0062702927686069
WWC1	23286	0.337200980727358
RALBP1	10928	0.204552983181571
EPRS	2058	0.619044119028706
IL23R	149233	0.297128291535033
DCK	1633	0.467580064003071
PIAS1	8554	0.431612876176574
MTMR10	54893	1.09255927410624
ATXN2	6311	0.032255766903301
NCK2	8440	0.322720950570359
POM121	9883	0.0842710247707803
NUP153	9972	0.144059376963838
ZFHX3	463	0.271572662743049
PLD1	5337	1.57641240542858
ACTG1	71	0.609964970095966
RPN1	6184	0.637043592533757
XPA	7507	0.485647054527035
ERCC6	2074	0.122432031784811
MEF2A	4205	0.705308805421531
PAG1	55824	0.26732250199678
CCDC136	64753	1.65143091672192
RGS16	6004	0.713880723972499
NAP1L4	4676	0.311484352782191
VAV3	10451	1.20779550814364
LCP2	3937	0.235975507788336
SOS1	6654	0.797204743606692
PDHA1	5160	0.293804059027723
ADPGK	83440	0.268050702366095
PTPRR	5801	0.177523359419543
NFKBIE	4794	1.07458545201886
KCNJ9	3765	0.0870736416252615
CDH13	1012	1.61459008097571
NOTCH4	4855	1.56156526769994
SOX8	30812	1.91999428783658
UTF1	8433	0.0875959059843859
CSE1L	1434	0.639780449987702
TLN1	7094	0.841291539350523
PFKL	5211	0.520144918304872
TARBP2	6895	0.636401562250757
MYCN	4613	0.65217472723165
MITF	4286	1.2919793424977
PRNP	5621	1.68730307774445
STIP1	10963	0.856969633758332
ZNF263	10127	0.281984762566658
PAWR	5074	0.228757267359573
AATF	26574	0.48893610914706
CDC73	79577	0.189724085999915
CSNK1D	1453	0.300205974769518
HLA-F	3134	0.34289082892556
TRPC3	7222	0.0233021889567531
SLC8A1	6546	0.685399544590705
EXOSC3	51010	0.713720384099682
EXOSC8	11340	0.120227597341097
COL4A4	1286	1.19325190357708
CBLC	23624	1.67628677071702
GORASP1	64689	0.23017081181205
TMED2	10959	0.482940692510308
C9orf25	203259	0.037996223652021
NIPSNAP3A	25934	0.295603512006089
INPP5D	3635	0.721829345130788
UHRF1	29128	3.69851112295728
CAPN2	824	0.163217788519528
CDK5R1	8851	1.10769062465235
FBN2	2201	2.55638399526697
ZNF8	7554	0.377908118434325
GEMIN7	79760	0.71409273751098
ERBB3	2065	1.42468003525867
UBE2R2	54926	0.236544538238096
MAP3K5	4217	1.19455090881014
TNFSF13	8741	0.0859940753681734
SOCS3	9021	1.38556575497287
TNC	3371	0.410021854881517
RPH3A	22895	0.479526677078409
ARHGEF10L	55160	0.208132779712219
MYOD1	4654	0.0554339280960179
ANAPC10	10393	0.269301893826912
DAB2	1601	1.09441276524533
SH2B1	25970	0.0629349348697907
PPP2R3A	5523	0.637116724989681
SND1	27044	0.27308995714006
RSRC1	51319	0.078920587174979
EPN2	22905	0.0914860917831106
DNAJB1	3337	0.0920348126265829
TSC2	7249	0.0317214048380947
FOSL2	2355	0.344943545623822
TEF	7008	1.4533701303852
MRC1	4360	2.31064375105336
CHEK2	11200	0.835605788137009
NRAP	4892	0.186789581271732
KBTBD10	10324	0.24895685211675
ARHGEF2	9181	0.096687542042412
LTB4R	1241	0.0283297270881073
PLAU	5328	0.886188531858641
SERPINB2	5055	0.804069285359223
SFRS3	6428	0.00181381613179177
FUNDC2	65991	0.0309333020319844
BCL6	604	1.30187137918691
HAX1	10456	0.489706198830575
KIAA0513	9764	0.28336792907859
TBL1X	6907	0.0372862893556611
BAMBI	25805	0.628183260058163
RASSF1	11186	0.171898251959508
CYFIP2	26999	0.921238642262914
SCAMP1	9522	0.00146404091659136
S1PR4	8698	0.0363858791461222
F2RL1	2150	0.00182206686662312
FGFR2	2263	0.817591420057832
FGF17	8822	1.10517727860006
TRAF3	7187	0.131042718504603
TRIM37	4591	0.49132692953215
FLT4	2324	1.32018018410679
LDOC1	23641	0.266571179971466
WDR62	284403	3.14695462789766
GATA4	2626	1.1731398851226
RFX3	5991	0.300008607941645
CD247	919	0.225688118083351
STK38	11329	0.0824909538538581
RICS	9743	0.0
GTF2IRD1	9569	1.03796559272914
SYT4	6860	0.218167424676884
SYNCRIP	10492	0.0382442074548557
RPS2	6187	0.332751234478415
SNRNP70	6625	0.269340500020819
CELSR3	1951	1.90007292206742
CUL9	23113	0.0268593911878323
HIST2H4A	8370	1.72381001536662
CTTN	2017	0.538383031616275
PDE6D	5147	0.312577578007518
RHOB	388	0.334138002143494
TACC2	10579	0.539834006234994
VDAC1	7416	0.550210773313861
PTPRD	5789	0.153291776765091
PEX5	5830	0.317145883223537
AGXT	189	1.25913183887806
CCL19	6363	0.0430430581319516
CCL22	6367	0.201097297450573
PSMC3	5702	0.443379410910747
PSMC4	5704	0.891798309100221
ZNF331	55422	0.691513400580392
KIAA1217	56243	0.493526824366924
TEX11	56159	0.770703290251172
TCL1A	8115	1.06853251836304
ABCA1	19	1.28187976265201
ZNF24	7572	0.0414246330398491
CDA	978	0.255655546229731
HIVEP1	3096	0.237835793025889
STRN	6801	0.403880472684667
UPF1	5976	0.270195853873153
XRN1	54464	0.422759431991436
SEMA5B	54437	0.715526265691182
MRPL44	65080	0.181352660537325
SASH3	54440	0.351477949967829
TRAF5	7188	0.622605220824287
WDR1	9948	0.286017343575889
SKIV2L	6499	0.456823384258687
LMO4	8543	0.452284345022862
TFCP2	7024	0.161529975764383
STX2	2054	0.486587617791341
STXBP2	6813	1.52280967517077
CREB3L3	84699	0.512701316877512
CREB3L4	148327	1.58888179493771
ERBB2IP	55914	0.0713319003089889
APBB1	322	0.842463781112885
RDH11	51109	0.378978592666121
BLOC1S2	282991	0.282551259796952
PSMC6	5706	0.222732619937615
C1orf216	127703	0.261588064000703
SMARCD1	6602	0.000212856008586115
PIK3C3	5289	0.266590758921014
USF2	7392	0.393437424241171
RBL2	5934	0.771598656386201
MNDA	4332	0.330903545194604
TNR	7143	0.772724682173719
CNTN1	1272	2.26967112586024
LPXN	9404	0.336569490253853
GRAP	10750	0.234682018010909
KRT81	3887	0.482154004883827
RAB11FIP5	26056	0.121532578715287
LYST	1130	0.67032279616641
MAPK12	6300	0.0111024071302328
PKN1	5585	0.662885337632661
GDF9	2661	0.471391463599184
AOF2	23028	0.0
ZNF337	26152	0.177444532960804
RCOR3	55758	0.023915660772758
NFE2	4778	0.528985901518118
SGSM2	9905	0.40638992655942
MPP1	4354	0.557887396122428
PSMA4	5685	0.574484599118666
DYNLT1	6993	0.802795559023716
POLR1E	64425	0.639270740585541
DNAJC7	7266	0.306478998828519
KCNAB2	8514	0.29337892271649
FGF2	2247	3.5830660185693
CXCL13	10563	2.27219819602507
STON2	85439	0.642059456477021
TRIM9	114088	1.21415624679501
SORBS1	10580	3.40226038065458
INSM1	3642	1.88895238837055
PPM1F	9647	1.15224442234767
FSHR	2492	0.0232438785328717
TRMT2A	27037	0.316792190818454
CDC34	997	0.529503013771178
GTF2E1	2960	0.381170155383343
FXYD6	53826	1.41490342316964
DLG1	1739	0.253417924702722
PTEN	5728	0.744436801705373
GNRH1	2796	1.04276027340368
MEP1A	4224	0.193599656967359
RAB4A	5867	0.0362627377812252
SIRPA	140885	1.4314340175578
NOL3	8996	0.154612243623808
PLCG2	5336	1.16398143104509
NDC80	10403	3.3372707334082
CABIN1	23523	0.288094233749273
HOMER3	9454	1.03066858065394
TNIP1	10318	0.580177663522681
TLR4	7099	1.61909645969802
C10orf10	11067	2.33055244795448
TGFB3	7043	0.627312600002051
CTGF	1490	0.678682144557291
RIPK1	8737	0.16754632489411
ASRGL1	80150	0.168053957374151
HINT1	3094	0.171122214444527
TNFRSF25	8718	0.25649279659604
ALX1	8092	0.942960457250178
ALX4	60529	2.80041587501132
GRASP	160622	1.47620743741446
GRM1	2911	0.223058580311931
EIF3J	8669	0.0895411520316429
GOLM1	51280	1.07078075478449
AGTR1	185	2.27533545358494
NOS3	4846	0.496451623624964
TRIM22	10346	0.855682707097461
PPP3CC	5533	0.584460343838346
TUBG1	7283	0.942278828143348
DEF6	50619	0.887148395176923
APAF1	317	0.0909692377094231
CSK	1445	0.770643029611209
SLC9A3R2	9351	0.290235157703741
LRP2	4036	1.0816940880522
PDIA3	2923	0.737604380911831
ACTN1	87	0.440494642693762
LRRC59	55379	1.06361586679669
SLPI	6590	2.25632749938211
ITGA1	3672	1.21223785989808
MAP1LC3A	84557	0.0120552681418484
GRIA3	2892	1.92497333444598
GRIP2	80852	1.22891089429594
IQGAP2	10788	0.87833627970015
BAD	572	0.43059365206668
PRTN3	5657	0.388136115782645
CYTH2	9266	0.511502947308637
MVD	4597	0.557508192006662
MED6	10001	0.0733164779084508
PFN1	5216	0.807863528378954
STAT6	6778	0.536797366159965
DAXX	1616	0.565106387384676
RALB	5899	0.173444029306548
PTPRF	5792	0.0019252927607365
KIF22	3835	1.33625552894717
PPARD	5467	0.197634748066303
CAD	790	0.332926474632037
PPA1	5464	0.196503677685385
LSP1	4046	0.159971205969004
SNCG	6623	2.60213885010006
BUB1B	701	3.21113870919133
MAP3K14	9020	0.531880139094593
MYBL2	4605	3.72732718085591
UCP3	7352	0.197058697728766
CD3E	916	0.0731480251902399
RUNDC3A	10900	0.601043564074462
LASP1	3927	0.43638975326891
KCNA5	3741	1.24308555156386
STAU1	6780	0.382716937804974
CREM	1390	0.00452453526479779
GATA5	140628	1.00239878516704
PPP1R12A	4659	0.59780717887285
MPRIP	23164	0.730124634299029
UBE2N	7334	0.415098905820352
MEP1B	4225	0.00756172691797063
MED4	29079	0.16558532014032
MED9	55090	0.230043957393756
CDK3	1018	0.411063999920449
ADAM17	6868	0.230645654078364
PTPN3	5774	0.240408799707916
NAE1	8883	0.0834689547846388
CASP8AP2	9994	0.363963872959175
DLG2	1740	1.7677634192527
CRIPT	9419	0.0538013014903633
CD79A	973	0.0066670287041859
HMG20B	10362	0.894023579631471
TCAP	8557	0.0219881925633367
CCDC33	80125	0.182764885165405
HOOK2	29911	0.389940583293527
MED22	6837	0.144388960757748
GRAP2	9402	0.458040441324672
MMP13	4322	5.7889677109254
CRYAB	1410	4.07135056107146
FAP	2191	1.48298656788488
PLAUR	5329	1.62210755315852
PLEKHB2	55041	0.39768133604281
NXF1	10482	0.14019252277742
GPI	2821	0.440416973098243
AGR2	10551	1.83740499546925
EEA1	8411	0.771336685547119
GPS2	2874	0.058643960184293
PRG2	5553	0.938691928446889
TPT1	7178	0.666734158091538
RPLP1	6176	0.144421433551765
QARS	5859	0.17986383703945
SPRED1	161742	0.747089682719171
IRAK2	3656	0.949606567383775
FZD7	8324	1.49647331539459
MAGI3	260425	0.203617742266252
TP53BP1	7158	0.0516699108833034
NCR1	9437	0.197252428161398
FCER1G	2207	0.39659017109504
RHOD	29984	0.983494836719673
TSC1	7248	0.561876138660192
ZFP36	7538	2.26683469311516
KIF20B	9585	0.679027229259134
[truncated: 4,338 more rows]
