# Supplementary material for: Weighted minimum feedback vertex sets and implementation in human cancer genes detection
Source: BMC Bioinformatics. 2021 Mar 22;22:143. doi: 10.1186/s12859-021-04062-2 (PMC7986389; doi:10.1186/s12859-021-04062-2)
Supplement: Supplementary file 6 — Additional file 6. The ∆M computed from procedure 3, where the ignore_w operation was used. This file is necessary when using Additional file 3 to compute the WMFVS. [file 12859_2021_4062_MOESM6_ESM.txt]

Number of nodes: 123
FHL1	2273
GNAI1	2770
FZD9	8326
GABPB1	2553
SATB1	6304
SOX10	6663
BAZ1B	9031
HPCAL1	3241
NFYB	4801
CCNT1	904
CDKN2A	1029
PER1	5187
SIX2	10736
SCAND1	51282
TRIM5	85363
REST	5978
CREB3L1	90993
UBE2I	7329
YWHAG	7532
GNA15	2769
CREBBP	1387
TSC22D1	8848
PIK3R1	5295
CCDC85B	11007
GCG	2641
RB1	5925
IKZF5	64376
ZNF512B	57473
SUPT5H	6829
ACTC1	70
PAX6	5080
SMAD5	4090
ERBB2	2064
TNNT1	7138
HAP1	9001
NFATC2	4773
YWHAZ	7534
CALM1	801
RFC1	5981
MYB	4602
RUNX1T1	862
RBPMS	11030
SRF	6722
SMURF1	57154
FZD5	7855
SSTR2	6752
CREB1	1385
CDKN1A	1026
NCALD	83988
CNOT4	4850
ARNT	405
SMARCA4	6597
NFKB2	4791
GNAI2	2771
ARHGEF11	9826
COIL	8161
SOX8	30812
CREB3L3	84699
MED9	55090
ZNF446	55663
PGR	5241
TRIP13	9319
MEIS1	4211
TRIM28	10155
NFE2L2	4780
RING1	6015
KNG1	3827
CPE	1363
LDB2	9079
AGTR2	186
CITED2	10370
MEOX2	4223
PBX1	5087
EP300	2033
FN1	2335
TBP	6908
SMAD3	4088
KAT2B	8850
TNFRSF11A	8792
MYST2	11143
CAV1	857
TRIM24	8805
FURIN	5045
EHMT2	10919
NGFR	4804
ADRB2	154
TGFBR2	7048
CASP3	836
MAP1LC3B	81631
ERBB3	2065
SERTAD1	29950
GNA11	2767
TLX1	3195
TFDP1	7027
POU3F2	5454
HIST2H2BE	8349
DAB1	1600
HDAC1	3065
HMGB2	3148
MYC	4609
RBL1	5933
AR	367
ADRBK1	156
HMGA1	3159
LEF1	51176
EGFR	1956
CTSD	1509
SSRP1	6749
MYCN	4613
RBL2	5934
HOXB2	3212
IGFBP3	3486
TRAF1	7185
JAK3	3718
TAPBP	6892
CXCR4	7852
CLU	1191
KIT	3815
MET	4233
TYK2	7297
SOCS3	9021
COL1A2	1278
PTPN6	5777
