# Supplementary material for: Weighted minimum feedback vertex sets and implementation in human cancer genes detection
Source: BMC Bioinformatics. 2021 Mar 22;22:143. doi: 10.1186/s12859-021-04062-2 (PMC7986389; doi:10.1186/s12859-021-04062-2)
Supplement: Supplementary file 7 — Additional file 7. The result of the traditional MFVS method. [file 12859_2021_4062_MOESM7_ESM.txt]

Number of MFVS nodes: 463
UBE3A	7337
FHL1	2273
RBPMS	11030
GNAI1	2770
ACVR1	90
SMAD7	4092
ARNT	405
ARID3A	1820
GATA2	2624
FZD9	8326
SYNCRIP	10492
GABPB1	2553
MAFG	4097
SATB1	6304
SOX10	6663
BAZ1B	9031
SHANK2	22941
CNOT8	9337
HPCAL1	3241
TADA3L	10474
TAF4	6874
NFYB	4801
SMARCC2	6601
CCNT1	904
CDKN2A	1029
PER1	5187
SIX3	6496
EP400	57634
SIX2	10736
ZNF655	79027
NP	4860
SCAND1	51282
POU3F4	5456
CSRP3	8048
FLI1	2313
TRIM5	85363
CORT	1325
IKZF4	64375
TFAP2C	7022
REST	5978
ROR2	4920
CREB3L1	90993
UBE2I	7329
SIN3A	25942
YWHAG	7532
GNA15	2769
LDB1	8861
ILF3	3609
RNF2	6045
CREBBP	1387
TSC22D1	8848
RUNX1	861
CDC37	11140
SMURF2	64750
PIK3R1	5295
CCDC85B	11007
GCG	2641
RB1	5925
127557	127557
ZNF512B	57473
SUPT5H	6829
ACTC1	70
PAX6	5080
SMARCB1	6598
TP53	7157
MED21	9412
SMAD1	4086
SMAD5	4090
NR5A1	2516
GATA1	2623
ERBB2	2064
TNNT1	7138
HAP1	9001
NFATC2	4773
YWHAZ	7534
NFKB1	4790
YY1	7528
CALM1	801
NFYA	4800
RFC1	5981
MYB	4602
RUNX1T1	862
SETDB1	9869
GNAI3	2773
SRF	6722
SIX1	6495
SMURF1	57154
HMGB1	3146
CREB1	1385
CDKN1A	1026
GFI1B	8328
PBX2	5089
MED31	51003
RFX1	5989
RNF12	51132
SMARCA4	6597
NFKB2	4791
GNAI2	2771
SOX6	55553
PQBP1	10084
ARHGEF11	9826
COIL	8161
SOX8	30812
TNFSF13	8741
HAX1	10456
TRAF5	7188
LMO4	8543
CREB3L3	84699
MNDA	4332
MED9	55090
GRAP2	9402
ZNF446	55663
PGR	5241
GNA11	2767
PKNOX1	5316
HLA-A	3105
MEIS1	4211
CEBPB	1051
TRIM28	10155
NFE2L2	4780
GTF2E2	2961
RORA	6095
RING1	6015
RYBP	23429
USP7	7874
KNG1	3827
NEUROD1	4760
CPE	1363
KLHDC5	57542
RFX4	5992
MLL	4297
FRZB	2487
MAFF	23764
CLU	1191
MEOX2	4223
ZBTB43	23099
PBX1	5087
FLNA	2316
EP300	2033
FN1	2335
TBP	6908
PTK2B	2185
SMAD3	4088
DACH1	1602
PLCB3	5331
KAT2B	8850
MYST2	11143
CDK2	1017
CAV1	857
HDAC1	3065
TRIM24	8805
ATXN1	6310
MAPK8IP1	9479
AGT	183
EHMT2	10919
NGFR	4804
HIST3H3	8290
ADRB2	154
EWSR1	2130
TGFBR2	7048
SUFU	51684
CASP3	836
MED14	9282
POLR2A	5430
CTSB	1508
MXD1	4084
MAP1LC3B	81631
HOXC8	3224
DVL3	1857
TCF3	6929
SIAH1	6477
GABARAPL2	11345
PSMC5	5705
TLE1	7088
MED8	112950
FAS	355
MECP2	4204
FOXA2	3170
MEF2A	4205
ERBB3	2065
TACC2	10579
USF2	7392
TLX1	3195
CTBP2	1488
TFDP1	7027
SPI1	6688
IRF3	3661
IRF4	3662
RUNX2	860
NCOA4	8031
HIST2H2BE	8349
GMNN	51053
CBFA2T2	9139
IRF8	3394
TWIST1	7291
PCNA	5111
JUN	3725
PPARGC1A	10891
DAB1	1600
TP53BP2	7159
ZNF250	58500
SP1	6667
HMGB2	3148
AKAP9	10142
MYC	4609
GRB2	2885
RBL1	5933
LEF1	51176
PTK2	5747
EGFR	1956
NCOA1	8648
NCOR2	9612
AR	367
ADRBK1	156
HMGA1	3159
BMI1	648
HDAC2	3066
GNA12	2768
ID2	3398
CTBP1	1487
RBPJ	3516
SSRP1	6749
MITF	4286
COL1A2	1278
JUND	3727
HNF1A	6927
TRRAP	8295
BRD7	29117
TAF9	6880
MYLK	4638
CCNH	902
ARNTL	406
ELAC2	60528
SFRS12	140890
ZMYND8	23613
TRAF1	7185
NCOA2	10499
SP3	6670
NCOA6	23054
ARR3	407
GTF2B	2959
TP73	7161
HDAC4	9759
SHC1	6464
EXOSC5	56915
RXRA	6256
TFDP2	7029
DRAP1	10589
MYCN	4613
GATA4	2626
RBL2	5934
ZFP36	7538
KRT15	3866
IGFBP3	3486
MLLT3	4300
NR1D2	9975
GTF2A1	2957
ATF5	22809
TAF15	8148
FOXH1	8928
PROX1	5629
HDAC3	8841
EZH2	2146
ZXDC	79364
TAF1	6872
NFKBIB	4793
E2F3	1871
NCOA3	8202
PPARG	5468
WT1	7490
PIAS4	51588
SPEN	23013
AATF	26574
CDC34	997
THRB	7068
SIAH2	6478
TAF6	6878
MAD1L1	8379
MLLT6	4302
PIAS2	9063
MDFI	4188
THRA	7067
GTF3C1	2975
SREBF1	6720
E2F1	1869
FOXO1	2308
SMAD4	4089
RXRB	6257
BAT1	7919
TCERG1	10915
TAF10	6881
MNAT1	4331
RBBP4	5928
SMAD2	4087
CSNK1E	1454
CCNA2	890
PNRC2	55629
ZAK	51776
ATF7IP	55729
SKIL	6498
PSMC2	5701
PDPK1	5170
NCOR1	9611
ETS2	2114
SMAD9	4093
MAP3K7	6885
HAND2	9464
NR0B2	8431
JUNB	3726
UPF1	5976
BMPR2	659
NR0B1	190
HCFC1	3054
RELA	5970
NR2F1	7025
IKBKG	8517
TRIM27	5987
HAND1	9421
GTF2F2	2963
DDIT3	1649
NUP62	23636
MSX2	4488
LDOC1	23641
TRIM23	373
HTATSF1	27336
UBE2L3	7332
SET	6418
KAT5	10524
CHAF1A	10036
ATF2	1386
FOS	2353
MAPK3	5595
SP100	6672
INSR	3643
MSX1	4487
DAXX	1616
ANP32A	8125
ID1	3397
BAIAP2	10458
PICK1	9463
PML	5371
CD44	960
PEBP1	5037
MKNK2	2872
ID3	3399
ESR1	2099
NR2C2	7182
CXCR4	7852
PTPN12	5782
PLCG1	5335
APP	351
CBX5	23468
DNMT3A	1788
LCK	3932
SUV39H1	6839
CRK	1398
TRADD	8717
CBL	867
RAC1	5879
JAK2	3717
IGF1R	3480
TYK2	7297
RASA1	5921
SRC	6714
SOCS3	9021
JAK3	3718
XIAP	331
CSNK2B	1460
THBS1	7057
PTPN6	5777
ITGA2B	3674
DLG1	1739
FZD4	8322
C1orf103	55791
CHD3	1107
COPS6	10980
C7orf64	84060
CEP70	80321
SFN	2810
PFDN1	5201
DYNLL1	8655
PARD3	56288
EEF1A1	1915
VIM	7431
STAT2	6773
YWHAB	7529
FYN	2534
CDC2	983
CASP8	841
WASF1	8936
PIK3R2	5296
CBLB	868
PRKCZ	5590
CD5	921
UNC119	9094
ACTN1	87
PRKD1	5587
MAPK1	5594
BCL2	596
LYN	4067
SYT1	6857
MAPK6	5597
YWHAQ	10971
YWHAE	7531
ABL1	25
TK1	7083
PIN1	5300
PRPF40A	55660
ACTA1	58
MAPK8	5599
AKT1	207
BTRC	8945
UBB	7314
CSNK2A1	1457
GSK3B	2932
SMN1	6606
TGFBR1	7046
HSP90AB1	3326
PRKDC	5591
IKBKB	3551
TSC22D4	81628
NR3C1	2908
AP2M1	1173
PLSCR1	5359
PRKCB	5579
CIB1	10519
ZBTB16	7704
HCK	3055
MCM7	4176
AXIN1	8312
KIAA1377	57562
40179	6303
ATXN1L	342371
APTX	54840
KPNB1	3837
TRIM37	4591
TRIP6	7205
ZYX	7791
PAK1	5058
ACTN4	81
HGS	9146
PPP1R8	5511
RPS6KA5	9252
GDF9	2661
SUMO4	387082
UBQLN1	29979
KRTAP4-12	83755
BAG1	573
GIT1	28964
ARHGEF7	8874
PRKAR2A	5576
UBA52	7311
CSNK1A1	1452
CLTC	1213
BIN1	274
HSPB1	3315
CTNNA1	1495
ILK	3611
ARRB1	408
SH3GL1	6455
EEF1G	1937
STX4	6810
STX11	8676
